# Supplementary material for: Exploration of the Molecular Mechanism of Polygonati Rhizoma in the Treatment of Osteoporosis Based on Network Pharmacology and Molecular Docking
Source: Front Endocrinol (Lausanne). 2022 Jan 5;12:815891. doi: 10.3389/fendo.2021.815891 (PMC8766719; doi:10.3389/fendo.2021.815891)
Supplement: Supplementary file 2 [file Table_2.xlsx]

## Sheet: DisGeNET
Disease	Disease_id	Gene	Gene_id	UniProt	Gene_Full_Name	Protein_Class	N_diseases_g	DSI_g	DPI_g	pLI	Score_gda	EL_gda	EI_gda	N_PMIDs	N_SNPs_gda	First_Ref	Last_Ref
Osteoporosis	C0029456	LRP5	4041	O75197	LDL receptor related protein 5		283	0.485	0.846	0.50992	0.9	strong	0.976	41	9	2004	2019
Osteoporosis	C0029456	COL1A1	1277	P02452	collagen type I alpha 1 chain		487	0.43	0.808	1	0.7		1	27	1	1996	2017
Osteoporosis	C0029456	VDR	7421	P11473	vitamin D receptor	Nuclear receptor	852	0.352	0.885	1.6787e-05	0.7		0.955	133	9	1995	2019
Osteoporosis	C0029456	WNT1	7471	P04628	Wnt family member 1	Signaling	216	0.495	0.769	0.3263	0.7		1	19	2	2013	2019
Osteoporosis	C0029456	COL1A2	1278	P08123	collagen type I alpha 2 chain		271	0.486	0.846	1	0.67	strong	1	7	1	1985	2018
Osteoporosis	C0029456	PTH	5741	P01270	parathyroid hormone		528	0.397	0.846	0.012093	0.6		1	127	0	1997	2020
Osteoporosis	C0029456	TGFB1	7040	P01137	transforming growth factor beta 1	Signaling	1558	0.287	0.962	0.03685	0.6		0.962	26	1	1997	2019
Osteoporosis	C0029456	TNFSF11	8600	O14788	TNF superfamily member 11	Signaling	327	0.453	0.846	0.0049159	0.6		0.987	79	1	1999	2020
Osteoporosis	C0029456	CYP19A1	1588	P11511	cytochrome P450 family 19 subfamily A member 1	Enzyme	519	0.41	0.885	1.7022e-05	0.5		0.943	35	2	1995	2020
Osteoporosis	C0029456	TNFRSF11B	4982	O00300	TNF receptor superfamily member 11b		443	0.422	0.808	0.16171	0.5		0.951	82	6	1997	2020
Osteoporosis	C0029456	CALCR	799	P30988	calcitonin receptor	G-protein coupled receptor	282	0.464	0.846	3.1176e-09	0.5		1	10	1	2000	2018
Osteoporosis	C0029456	PDLIM4	8572	P50479	PDZ and LIM domain 4	Cellular structure	44	0.659	0.462	0.98283	0.41		1	1	0	2003	2003
Osteoporosis	C0029456	GORAB	92344	Q5T7V8	golgin, RAB6 interacting		60	0.647	0.538	6.6537e-06	0.41		1	2	0	2008	2017
Osteoporosis	C0029456	ANTXR2	118429	P58335	ANTXR cell adhesion molecule 2	Receptor	143	0.568	0.808	0.086921	0.4		1	1	0	2003	2003
Osteoporosis	C0029456	ESR1	2099	P03372	estrogen receptor 1	Nuclear receptor	1101	0.324	0.962	0.9992	0.4		0.973	73	0	1995	2019
Osteoporosis	C0029456	ESR2	2100	Q92731	estrogen receptor 2	Nuclear receptor	528	0.4	0.923	4.4516e-08	0.4		1	12	1	2002	2018
Osteoporosis	C0029456	IGF1	3479	P05019	insulin like growth factor 1		1206	0.318	0.885	0.2716	0.4		0.85	20	3	1992	2020
Osteoporosis	C0029456	IL6	3569	P05231	interleukin 6		2367	0.248	0.962	0.31536	0.4		1	45	4	1994	2019
Osteoporosis	C0029456	AR	367	P10275	androgen receptor	Nuclear receptor	854	0.351	0.846	0.98837	0.39		1	10	0	2003	2019
Osteoporosis	C0029456	KL	9365	Q9UEF7	klotho	Enzyme	332	0.448	0.769	0.00022444	0.38		1	9	0	1997	2019
Osteoporosis	C0029456	REN	5972	P00797	renin	Enzyme	721	0.37	0.923	2.4297e-07	0.37		1	7	0	2009	2019
Osteoporosis	C0029456	SOD2	6648	P04179	superoxide dismutase 2	Enzyme	668	0.379	0.923	0.15499	0.34		0.8	5	0	2008	2018
Osteoporosis	C0029456	GPC6	10082	Q9Y625	glypican 6		86	0.626	0.654	0.14181	0.33		1	3	0	2017	2019
Osteoporosis	C0029456	POMC	5443	P01189	proopiomelanocortin		873	0.356	0.846	0.00011658	0.33		1	8	0	1974	2019
Osteoporosis	C0029456	CA2	760	P00918	carbonic anhydrase 2		210	0.506	0.808	1.6946e-06	0.32		1	3	0	2008	2020
Osteoporosis	C0029456	GAPDH	2597	P04406	glyceraldehyde-3-phosphate dehydrogenase	Enzyme	305	0.447	0.808	0.11388	0.31		1	2	0	2008	2017
Osteoporosis	C0029456	GPX1	2876	P07203	glutathione peroxidase 1	Enzyme	290	0.458	0.923	3.8518e-05	0.31		1	2	0	2008	2010
Osteoporosis	C0029456	GSN	2934	P06396	gelsolin	Cellular structure	262	0.475	0.885	3.8905e-11	0.31		1	2	0	2008	2018
Osteoporosis	C0029456	ANXA2	302	P07355	annexin A2		294	0.453	0.808	9.7728e-05	0.31		1	2	0	2008	2011
Osteoporosis	C0029456	LTF	4057	P02788	lactotransferrin	Enzyme	133	0.543	0.846	1.2665e-21	0.31		1	2	0	2006	2006
Osteoporosis	C0029456	P4HB	5034	P07237	prolyl 4-hydroxylase subunit beta		222	0.488	0.808	0.99662	0.31		1	2	0	2008	2010
Osteoporosis	C0029456	ZDHHC13	54503	Q8IUH4	zinc finger DHHC-type palmitoyltransferase 13		18	0.729	0.346	1.1955e-19	0.31		1	2	0	2010	2017
Osteoporosis	C0029456	TPM4	7171	P67936	tropomyosin 4	Cellular structure	48	0.656	0.577	0.38852	0.31		1	2	0	2008	2019
Osteoporosis	C0029456	HDAC5	10014	Q9UQL6	histone deacetylase 5	Epigenetic regulator	114	0.552	0.769	1	0.3	limited	1	1	0	2016	2016
Osteoporosis	C0029456	TUBA1B	10376	P68363	tubulin alpha 1b	Cellular structure	96	0.568	0.692	0.96767	0.3		1	1	0	2008	2008
Osteoporosis	C0029456	CAP1	10487	Q01518	cyclase associated actin cytoskeleton regulatory protein 1	Cellular structure	149	0.529	0.808	0.019817	0.3		1	1	0	2008	2008
Osteoporosis	C0029456	CCT2	10576	P78371	chaperonin containing TCP1 subunit 2	Chaperone	38	0.656	0.577	0.99853	0.3		1	1	0	2008	2008
Osteoporosis	C0029456	PRDX3	10935	P30048	peroxiredoxin 3	Enzyme	89	0.568	0.769	0.0042426	0.3		1	1	0	2008	2008
Osteoporosis	C0029456	ADCY5	111	O95622	adenylate cyclase 5		103	0.617	0.577	0.99928	0.3		1	1	0	2007	2007
Osteoporosis	C0029456	PARK7	11315	Q99497	Parkinsonism associated deglycase	Enzyme	161	0.535	0.808	0.75335	0.3		1	1	0	2008	2008
Osteoporosis	C0029456	MGLL	11343	Q99685	monoglyceride lipase	Enzyme	125	0.564	0.731	0.020016	0.3		1	1	0	2008	2008
Osteoporosis	C0029456	CYP24A1	1591	Q07973	cytochrome P450 family 24 subfamily A member 1	Enzyme	171	0.518	0.692	3.1964e-23	0.3		1	1	0	2012	2012
Osteoporosis	C0029456	ENO1	2023	P06733	enolase 1	Enzyme	231	0.481	0.885	1.914e-05	0.3		1	1	0	2008	2008
Osteoporosis	C0029456	FGA	2243	P02671	fibrinogen alpha chain		118	0.573	0.769	1.2236e-13	0.3		1	1	0	2008	2008
Osteoporosis	C0029456	FGB	2244	P02675	fibrinogen beta chain	Signaling	95	0.584	0.692	0.56616	0.3		1	1	0	2008	2008
Osteoporosis	C0029456	SIRT1	23411	Q96EB6	sirtuin 1	Epigenetic regulator	675	0.378	0.885	0.087326	0.3		1	16	0	2011	2019
Osteoporosis	C0029456	DAAM2	23500	Q86T65	dishevelled associated activator of morphogenesis 2		27	0.711	0.538	1	0.3		1	1	0	2019	2019
Osteoporosis	C0029456	PGLS	25796	O95336	6-phosphogluconolactonase	Enzyme	10	0.769	0.269	0.00075276	0.3		1	1	0	2008	2008
Osteoporosis	C0029456	GPD2	2820	P43304	glycerol-3-phosphate dehydrogenase 2	Enzyme	38	0.678	0.538	8.1316e-11	0.3		1	1	0	2008	2008
Osteoporosis	C0029456	RAB7B	338382	Q96AH8	RAB7B, member RAS oncogene family		65	0.615	0.731		0.3		1	1	0	2008	2008
Osteoporosis	C0029456	IDH2	3418	P48735	isocitrate dehydrogenase (NADP(+)) 2		380	0.434	0.808	0.88271	0.3		1	1	0	2008	2008
Osteoporosis	C0029456	IL6R	3570	P08887	interleukin 6 receptor	Signaling	261	0.471	0.846	3.1681e-05	0.3		1	1	0	2005	2005
Osteoporosis	C0029456	LEP	3952	P41159	leptin		931	0.349	0.846	0.46491	0.3		1	15	0	2003	2019
Osteoporosis	C0029456	ATIC	471	P31939	5-aminoimidazole-4-carboxamide ribonucleotide formyltransferase/IMP cyclohydrolase	Enzyme	100	0.576	0.731	3.0109e-19	0.3		1	1	0	2008	2008
Osteoporosis	C0029456	PNP	4860	P00491	purine nucleoside phosphorylase	Enzyme	161	0.527	0.885	6.9987e-06	0.3		1	1	0	2008	2008
Osteoporosis	C0029456	OXCT1	5019	P55809	3-oxoacid CoA-transferase 1	Enzyme	33	0.686	0.423	0.0047279	0.3		1	1	0	2008	2008
Osteoporosis	C0029456	PKM	5315	P14618	pyruvate kinase M1/2	Kinase	237	0.482	0.808	0.8549	0.3		1	1	0	2008	2008
Osteoporosis	C0029456	PLEK	5341	P08567	pleckstrin	Cellular structure	83	0.588	0.731	0.001067	0.3		1	1	0	2008	2008
Osteoporosis	C0029456	PSMA2	5683	P25787	proteasome 20S subunit alpha 2		12	0.792	0.231	0.98234	0.3		1	1	0	2008	2008
Osteoporosis	C0029456	PSMA5	5686	P28066	proteasome 20S subunit alpha 5		34	0.674	0.538	0.99376	0.3		1	1	0	2008	2008
Osteoporosis	C0029456	RSU1	6251	Q15404	Ras suppressor protein 1		27	0.716	0.308	0.00089071	0.3		1	1	0	2008	2008
Osteoporosis	C0029456	BGLAP	632	P02818	bone gamma-carboxyglutamate protein		274	0.462	0.846	4.6155e-08	0.3		0.957	46	1	1995	2020
Osteoporosis	C0029456	CLEC11A	6320	Q9Y240	C-type lectin domain containing 11A	Extracellular structure	56	0.633	0.577	0.00038003	0.3		1	1	0	2016	2016
Osteoporosis	C0029456	TLN1	7094	Q9Y490	talin 1		48	0.641	0.615	1	0.3		1	1	0	2008	2008
Osteoporosis	C0029456	ACTG1	71	P63261	actin gamma 1	Cellular structure	291	0.477	0.846	0.0047837	0.3		1	1	0	2008	2008
Osteoporosis	C0029456	TPI1	7167	P60174	triosephosphate isomerase 1	Enzyme	184	0.517	0.846	0.030193	0.3		1	1	0	2008	2008
Osteoporosis	C0029456	U2AF1	7307	P0DN76;Q01081	U2 small nuclear RNA auxiliary factor 1	Nucleic acid binding	67	0.604	0.577	0.9899	0.3		1	1	0	2008	2008
Osteoporosis	C0029456	VCL	7414	P18206	vinculin		105	0.575	0.654	0.046788	0.3		1	1	0	2008	2008
Osteoporosis	C0029456	PIR	8544	O00625	pirin	Transcription factor	26	0.716	0.385	5.3402e-10	0.3	limited	1	1	0	2010	2010
Osteoporosis	C0029456	WDR1	9948	O75083	WD repeat domain 1	Cellular structure	59	0.623	0.654	0.99892	0.3		1	1	0	2008	2008
Osteoporosis	C0029456	GH1	2688	P01241	growth hormone 1	Signaling	686	0.373	0.923	0.030057	0.25		1	6	0	1992	2012
Osteoporosis	C0029456	IL1B	3553	P01584	interleukin 1 beta		1801	0.276	0.962	0.13005	0.25		1	6	0	2000	2017
Osteoporosis	C0029456	ACE	1636	P12821	angiotensin I converting enzyme	Enzyme	1082	0.328	0.923	1.0344e-37	0.23		1	4	0	2009	2019
Osteoporosis	C0029456	AGER	177	Q15109	advanced glycosylation end-product specific receptor	Receptor	450	0.42	0.885	6.3528e-16	0.22		1	3	0	2011	2019
Osteoporosis	C0029456	IRS2	8660	Q9Y4H2	insulin receptor substrate 2		152	0.535	0.654	0.99032	0.22		1	3	0	2008	2019
Osteoporosis	C0029456	IRAK3	11213	Q9Y616	interleukin 1 receptor associated kinase 3	Kinase	59	0.615	0.615	5.3092e-21	0.21		1	3	0	2002	2007
Osteoporosis	C0029456	MAPK14	1432	Q16539	mitogen-activated protein kinase 14	Kinase	626	0.379	0.923	0.37466	0.21		1	2	0	2008	2019
Osteoporosis	C0029456	GHR	2690	P10912	growth hormone receptor	Signaling	247	0.49	0.846	8.4385e-05	0.21		0.667	3	1	2007	2014
Osteoporosis	C0029456	IGF2	3481	P01344	insulin like growth factor 2		604	0.39	0.885	0.044127	0.21		1	2	0	2002	2019
Osteoporosis	C0029456	CIITA	4261	P33076	class II major histocompatibility complex transactivator		149	0.536	0.808	1.3618e-07	0.21		1	2	0	2012	2014
Osteoporosis	C0029456	MYC	4609	P01106	MYC proto-oncogene, bHLH transcription factor	Transcription factor	821	0.344	0.923	0.99801	0.21		1	2	0	2012	2017
Osteoporosis	C0029456	PCNA	5111	P12004	proliferating cell nuclear antigen	Nucleic acid binding	581	0.382	0.846	0.97606	0.21		1	2	0	2012	2018
Osteoporosis	C0029456	BAX	581	Q07812	BCL2 associated X, apoptosis regulator	Signaling	420	0.417	0.885	0.31746	0.21		1	2	0	2013	2018
Osteoporosis	C0029456	BCL2	596	P10415	BCL2 apoptosis regulator	Signaling	1456	0.291	0.885	0.55903	0.21		1	2	0	2013	2018
Osteoporosis	C0029456	DSPP	1834	Q9NZW4	dentin sialophosphoprotein		114	0.556	0.769	1.1191e-07	0.2		1	1	0	2014	2014
Osteoporosis	C0029456	DKK1	22943	O94907	dickkopf WNT signaling pathway inhibitor 1		372	0.439	0.885	0.17423	0.2		1	13	0	2004	2020
Osteoporosis	C0029456	ID4	3400	P47928	inhibitor of DNA binding 4, HLH protein	Transcription factor	86	0.59	0.615	0.031243	0.2		1	1	0	2010	2010
Osteoporosis	C0029456	IFNGR1	3459	P15260	interferon gamma receptor 1	Receptor	153	0.529	0.692	0.015503	0.2		1	4	0	2008	2011
Osteoporosis	C0029456	IRS1	3667	P35568	insulin receptor substrate 1		233	0.488	0.769	0.023645	0.2		1	1	0	2013	2013
Osteoporosis	C0029456	PLS3	5358	P13797	plastin 3	Cellular structure	47	0.656	0.5	0.98844	0.2		1	20	1	2013	2020
Osteoporosis	C0029456	PTGER4	5734	P35408	prostaglandin E receptor 4	G-protein coupled receptor	120	0.558	0.731	0.9755	0.2		1	1	0	2006	2006
Osteoporosis	C0029456	BMP2	650	P12643	bone morphogenetic protein 2	Signaling	428	0.432	0.846	0.98799	0.2		1	21	2	2002	2020
Osteoporosis	C0029456	RUNX2	860	Q13950	RUNX family transcription factor 2	Transcription factor	405	0.437	0.846	0.94884	0.2		1	24	0	2002	2020
Osteoporosis	C0029456	TNFRSF11A	8792	Q9Y6Q6	TNF receptor superfamily member 11a		270	0.48	0.846	0.0087667	0.2		1	25	0	2004	2019
Osteoporosis	C0029456	NOTCH2	4853	Q04721	notch receptor 2		384	0.441	0.808	1	0.19		1	9	0	2011	2019
Osteoporosis	C0029456	PPARG	5468	P37231	peroxisome proliferator activated receptor gamma	Nuclear receptor	877	0.358	0.885	0.029194	0.17		1	7	0	2011	2018
Osteoporosis	C0029456	CYP17A1	1586	P05093	cytochrome P450 family 17 subfamily A member 1		326	0.462	0.769	0.00026255	0.15		1	5	0	2004	2012
Osteoporosis	C0029456	LRP6	4040	O75581	LDL receptor related protein 6		134	0.536	0.808	0.69664	0.14		0.75	4	1	2006	2018
Osteoporosis	C0029456	SOX6	55553	P35712	SRY-box transcription factor 6		105	0.578	0.615	0.99984	0.14		1	4	2	2009	2018
Osteoporosis	C0029456	ALB	213	P02768	albumin	Transporter	1198	0.317	0.962	0.64329	0.13		1	3	0	2017	2019
Osteoporosis	C0029456	FSHR	2492	P23945	follicle stimulating hormone receptor	G-protein coupled receptor	158	0.539	0.654	1.3689e-11	0.13		1	3	1	2006	2019
Osteoporosis	C0029456	HAMP	57817	P81172	hepcidin antimicrobial peptide		377	0.433	0.846	0.0081797	0.13		1	3	0	2018	2019
Osteoporosis	C0029456	ZMPSTE24	10269	O75844	zinc metallopeptidase STE24	Enzyme	265	0.517	0.731	8.8702e-16	0.12		1	2	0	2004	2019
Osteoporosis	C0029456	FOS	2353	P01100	Fos proto-oncogene, AP-1 transcription factor subunit	Transcription factor	528	0.411	0.885	0.26176	0.12		1	2	0	2018	2019
Osteoporosis	C0029456	FTCDNL1	348751	E5RQL4	formiminotransferase cyclodeaminase N-terminal like		4	0.89	0.192	0.40524	0.12		1	2	2	2011	2015
Osteoporosis	C0029456	MMP1	4312	P03956	matrix metallopeptidase 1	Enzyme	589	0.385	0.885	7.7197e-18	0.12		1	2	0	1995	2019
Osteoporosis	C0029456	MMP2	4313	P08253	matrix metallopeptidase 2	Enzyme	1021	0.333	0.923	0.83878	0.12		0.5	2	0	2008	2018
Osteoporosis	C0029456	SLC34A1	6569	Q06495	solute carrier family 34 member 1	Transporter	73	0.619	0.423	8.9128e-27	0.12		1	2	0	2007	2019
Osteoporosis	C0029456	SMS	6611	P52788	spermine synthase		263	0.491	0.846	0.97297	0.12		1	2	0	2013	2019
Osteoporosis	C0029456	SPARC	6678	P09486	secreted protein acidic and cysteine rich	Signaling	344	0.445	0.846	0.89148	0.12		1	2	0	2008	2012
Osteoporosis	C0029456	HJV	148738	Q6ZVN8	hemojuvelin BMP co-receptor		71	0.621	0.654	0.0042363	0.11		1	1	0	2006	2006
Osteoporosis	C0029456	AEBP1	165	Q8IUX7	AE binding protein 1		69	0.631	0.654	7.3471e-11	0.11		1	1	0	2019	2019
Osteoporosis	C0029456	SGMS2	166929	Q8NHU3	sphingomyelin synthase 2		45	0.653	0.538	0.056938	0.11		1	1	0	2019	2019
Osteoporosis	C0029456	FGFR1	2260	P11362	fibroblast growth factor receptor 1	Kinase	816	0.362	0.885	0.99984	0.11		0	1	0	2008	2008
Osteoporosis	C0029456	PHGDH	26227	O43175	phosphoglycerate dehydrogenase	Enzyme	288	0.484	0.885	0.00013308	0.11		1	1	0	2019	2019
Osteoporosis	C0029456	GATA4	2626	P43694	GATA binding protein 4		336	0.458	0.846	0.49308	0.11		1	1	0	2018	2018
Osteoporosis	C0029456	GLB1	2720	P16278	galactosidase beta 1	Enzyme	385	0.448	0.808	7.9215e-10	0.11		1	1	0	2004	2004
Osteoporosis	C0029456	GNAS	2778	O95467;P63092;P84996;Q5JWF2	GNAS complex locus	Enzyme modulator	536	0.42	0.885	0.68076	0.11		1	1	0	2019	2019
Osteoporosis	C0029456	SH3PXD2B	285590	A1X283	SH3 and PX domains 2B		96	0.631	0.577	0.0041589	0.11		1	1	0	2019	2019
Osteoporosis	C0029456	HFE	3077	Q30201	homeostatic iron regulator		415	0.436	0.846	2.5587e-08	0.11		1	1	0	2009	2009
Osteoporosis	C0029456	HSPG2	3339	P98160	heparan sulfate proteoglycan 2	Enzyme modulator	405	0.438	0.885	1.0376e-19	0.11		1	1	0	2020	2020
Osteoporosis	C0029456	SMAD3	4088	P84022	SMAD family member 3	Transcription factor	470	0.415	0.923	0.79796	0.11		1	1	0	2018	2018
Osteoporosis	C0029456	MEN1	4221	O00255	menin 1		364	0.444	0.808	0.99971	0.11		1	1	0	2017	2017
Osteoporosis	C0029456	ALDH7A1	501	P49419	aldehyde dehydrogenase 7 family member A1	Enzyme	141	0.551	0.769	1.3923e-22	0.11		1	1	1	2010	2010
Osteoporosis	C0029456	PRKAR1A	5573	P10644	protein kinase cAMP-dependent type I regulatory subunit alpha		597	0.401	0.846	0.99985	0.11		1	1	0	2017	2017
Osteoporosis	C0029456	RAP1A	5906	P62834	RAP1A, member of RAS oncogene family	Enzyme modulator	215	0.502	0.808	0.62227	0.11		1	2	1	2010	2018
Osteoporosis	C0029456	FKBP10	60681	Q96AY3	FKBP prolyl isomerase 10		86	0.606	0.538	2.3826e-06	0.11		1	1	0	2017	2017
Osteoporosis	C0029456	XYLT2	64132	Q9H1B5	xylosyltransferase 2		138	0.566	0.808	0.92576	0.11		1	1	1	2006	2006
Osteoporosis	C0029456	SMPD1	6609	P17405	sphingomyelin phosphodiesterase 1	Enzyme	247	0.499	0.885	3.8932e-10	0.11		1	1	0	2017	2017
Osteoporosis	C0029456	SOX9	6662	P48436	SRY-box transcription factor 9		466	0.419	0.846	0.99772	0.11		1	1	0	2020	2020
Osteoporosis	C0029456	SRY	6736	Q05066	sex determining region Y	Transcription factor	315	0.456	0.808		0.11		1	1	0	2019	2019
Osteoporosis	C0029456	TACR3	6870	P29371	tachykinin receptor 3	G-protein coupled receptor	147	0.553	0.769	1.8068e-17	0.11		1	1	0	2019	2019
Osteoporosis	C0029456	TERC	7012		telomerase RNA component		296	0.471	0.846		0.11		1	1	0	2010	2010
Osteoporosis	C0029456	WRN	7486	Q14191	WRN RecQ like helicase	Enzyme	172	0.524	0.808	2.6432e-34	0.11		1	1	1	2015	2015
Osteoporosis	C0029456	CBS	875	P0DN79;P35520	cystathionine beta-synthase	Enzyme	295	0.465	0.885	3.0799e-05	0.11		1	1	0	2017	2017
Osteoporosis	C0029456	WNT3A	89780	P56704	Wnt family member 3A	Signaling	141	0.532	0.769	0.96491	0.11		1	1	0	2019	2019
Osteoporosis	C0029456	CHST3	9469	Q7LGC8	carbohydrate sulfotransferase 3		214	0.517	0.846	0.0072431	0.11		1	1	0	1999	1999
Osteoporosis	C0029456	RNU4ATAC	100151683		RNA, U4atac small nuclear (U12-dependent splicing)		199	0.556	0.808		0.1			0	0
Osteoporosis	C0029456	ABCC9	10060	O60706	ATP binding cassette subfamily C member 9	Transporter	175	0.552	0.692	9.3524e-09	0.1			0	0
Osteoporosis	C0029456	FBLN5	10516	Q9UBX5	fibulin 5	Calcium-binding protein	150	0.546	0.692	0.9997	0.1			0	0
Osteoporosis	C0029456	AGPAT2	10555	O15120	1-acylglycerol-3-phosphate O-acyltransferase 2		125	0.585	0.654	1.236e-07	0.1			0	0
Osteoporosis	C0029456	RAB31	11031	Q13636	RAB31, member RAS oncogene family		36	0.674	0.577	0.0012566	0.1		1	1	1	2016	2016
Osteoporosis	C0029456	PRDM5	11107	Q9NQX1	PR/SET domain 5		73	0.621	0.654	3.6003e-10	0.1			0	0
Osteoporosis	C0029456	TBC1D8	11138	O95759	TBC1 domain family member 8	Enzyme	23	0.76	0.346	5.5998e-13	0.1		1	1	1	2010	2010
Osteoporosis	C0029456	POLG2	11232	Q9UHN1	DNA polymerase gamma 2, accessory subunit	Enzyme	158	0.558	0.769	1.528e-10	0.1			0	0
Osteoporosis	C0029456	IFT43	112752	Q96FT9	intraflagellar transport 43		84	0.617	0.577	1.8153e-11	0.1			0	0
Osteoporosis	C0029456	OSBPL1A	114876	Q9BXW6	oxysterol binding protein like 1A		16	0.769	0.346	2.576e-07	0.1		1	1	1	2010	2010
Osteoporosis	C0029456	CANT1	124583	Q8WVQ1	calcium activated nucleotidase 1		111	0.619	0.731	2.5437e-06	0.1			0	0
Osteoporosis	C0029456	B3GALT6	126792	Q96L58	beta-1,3-galactosyltransferase 6		100	0.631	0.615	0.022667	0.1			0	0
Osteoporosis	C0029456	PROKR2	128674	Q8NFJ6	prokineticin receptor 2	G-protein coupled receptor	164	0.538	0.731	2.4388e-06	0.1			0	0
Osteoporosis	C0029456	COL7A1	1294	Q02388	collagen type VII alpha 1 chain	Receptor	160	0.545	0.808	2.4411e-40	0.1			0	0
Osteoporosis	C0029456	CTNNB1	1499	P35222	catenin beta 1		1368	0.303	0.885	0.99999	0.1		1	10	0	2005	2019
Osteoporosis	C0029456	CTSK	1513	P43235	cathepsin K	Enzyme	221	0.497	0.808	3.0989e-05	0.1		0.958	24	0	1996	2020
Osteoporosis	C0029456	CYB5A	1528	P00167	cytochrome b5 type A	Enzyme	95	0.601	0.654	0.0015821	0.1			0	0
Osteoporosis	C0029456	CYP11A1	1583	P05108	cytochrome P450 family 11 subfamily A member 1		166	0.547	0.731	5.4912e-07	0.1			0	0
Osteoporosis	C0029456	CYP11B1	1584	P15538	cytochrome P450 family 11 subfamily B member 1		139	0.563	0.615	8.245e-07	0.1			0	0
Osteoporosis	C0029456	CYP27A1	1593	Q02318	cytochrome P450 family 27 subfamily A member 1	Enzyme	167	0.538	0.731	5.2916e-19	0.1			0	0
Osteoporosis	C0029456	DKC1	1736	O60832	dyskerin pseudouridine synthase 1	Nucleic acid binding	168	0.547	0.769	0.99916	0.1			0	0
Osteoporosis	C0029456	DMD	1756	P11532	dystrophin		484	0.423	0.923	1	0.1		0.977	87	6	2004	2020
Osteoporosis	C0029456	DUSP6	1848	Q16828	dual specificity phosphatase 6		196	0.511	0.846	0.97603	0.1			0	0
Osteoporosis	C0029456	NR0B1	190	P51843	nuclear receptor subfamily 0 group B member 1	Nuclear receptor	222	0.494	0.808	0.97025	0.1			0	0
Osteoporosis	C0029456	ELN	2006	P15502	elastin		545	0.415	0.885	2.1429e-14	0.1			0	0
Osteoporosis	C0029456	ERCC6	2074	P0DP91;Q03468	ERCC excision repair 6, chromatin remodeling factor		257	0.507	0.808	5.1622e-22	0.1			0	0
Osteoporosis	C0029456	MECOM	2122	Q03112	MDS1 and EVI1 complex locus		191	0.513	0.731	1	0.1		1	1	1	2013	2013
Osteoporosis	C0029456	DOK6	220164	Q6PKX4	docking protein 6		10	0.805	0.231	0.15534	0.1		1	1	1	2010	2010
Osteoporosis	C0029456	FGF8	2253	P55075	fibroblast growth factor 8	Signaling	212	0.507	0.769	0.67676	0.1			0	0
Osteoporosis	C0029456	RAB3GAP1	22930	Q15042	RAB3 GTPase activating protein catalytic subunit 1		138	0.566	0.692	1.4523e-07	0.1			0	0
Osteoporosis	C0029456	ZFPM2	23414	Q8WW38	zinc finger protein, FOG family member 2	Transcription factor	142	0.565	0.731	1	0.1			0	0
Osteoporosis	C0029456	TNPO3	23534	Q9Y5L0	transportin 3	Transporter	66	0.663	0.577	1.7546e-06	0.1			0	0
Osteoporosis	C0029456	NR5A1	2516	Q13285	nuclear receptor subfamily 5 group A member 1	Nuclear receptor	255	0.479	0.731	0.9896	0.1			0	0
Osteoporosis	C0029456	G6PC	2538	P35575	glucose-6-phosphatase catalytic subunit		132	0.56	0.692	1.8404e-05	0.1			0	0
Osteoporosis	C0029456	SLC37A4	2542	O43826	solute carrier family 37 member 4	Transporter	73	0.617	0.654	1.6748e-05	0.1			0	0
Osteoporosis	C0029456	GALNS	2588	P34059	galactosamine (N-acetyl)-6-sulfatase	Enzyme	138	0.56	0.808	2.9611e-10	0.1			0	0
Osteoporosis	C0029456	GALT	2592	P07902	galactose-1-phosphate uridylyltransferase	Enzyme	87	0.612	0.654	2.0533e-06	0.1			0	0
Osteoporosis	C0029456	NSMF	26012	Q6X4W1	NMDA receptor synaptonuclear signaling and neuronal migration factor		91	0.606	0.692	0.26482	0.1			0	0
Osteoporosis	C0029456	ZBTB20	26137	Q9HC78	zinc finger and BTB domain containing 20		139	0.566	0.731	0.97382	0.1			0	0
Osteoporosis	C0029456	B3GAT3	26229	O94766	beta-1,3-glucuronyltransferase 3	Enzyme	75	0.621	0.538	2.7099e-08	0.1			0	0
Osteoporosis	C0029456	TINF2	26277	Q9BSI4	TERF1 interacting nuclear factor 2		158	0.575	0.731	0.0012666	0.1			0	0
Osteoporosis	C0029456	BSCL2	26580	Q96G97	BSCL2 lipid droplet biogenesis associated, seipin		221	0.545	0.692	1.0981e-09	0.1			0	0
Osteoporosis	C0029456	TBL2	26608	Q9Y4P3	transducin beta like 2		190	0.538	0.731	0.00018452	0.1			0	0
Osteoporosis	C0029456	GK	2710	P32189	glycerol kinase	Kinase	55	0.656	0.577	0.98937	0.1			0	0
Osteoporosis	C0029456	GNRH1	2796	P01148	gonadotropin releasing hormone 1		179	0.524	0.731	0.15146	0.1			0	0
Osteoporosis	C0029456	GNRHR	2798	P30968	gonadotropin releasing hormone receptor	G-protein coupled receptor	133	0.54	0.654	0.067566	0.1			0	0
Osteoporosis	C0029456	CAVIN1	284119	Q6NZI2	caveolae associated protein 1	Transcription factor	151	0.559	0.654	0.0049657	0.1			0	0
Osteoporosis	C0029456	GPR35	2859	Q9HC97	G protein-coupled receptor 35	G-protein coupled receptor	102	0.587	0.654	0.0049273	0.1			0	0
Osteoporosis	C0029456	SLC25A4	291	P12235	solute carrier family 25 member 4	Transporter	160	0.568	0.692	0.45334	0.1			0	0
Osteoporosis	C0029456	GTF2I	2969	P78347	general transcription factor IIi		249	0.5	0.808	0.99592	0.1			0	0
Osteoporosis	C0029456	PSAT1	29968	Q9Y617	phosphoserine aminotransferase 1		285	0.478	0.846	1.0621e-08	0.1			0	0
Osteoporosis	C0029456	EFEMP2	30008	O95967	EGF containing fibulin extracellular matrix protein 2	Calcium-binding protein	126	0.559	0.692	0.0081938	0.1			0	0
Osteoporosis	C0029456	HBB	3043	P68871	hemoglobin subunit beta		272	0.494	0.808	1.2274e-09	0.1			0	0
Osteoporosis	C0029456	HLA-DQA1	3117	P01909	major histocompatibility complex, class II, DQ alpha 1	Immune response	427	0.416	0.846	0.023947	0.1			0	0
Osteoporosis	C0029456	HLA-DQB1	3119	P01920	major histocompatibility complex, class II, DQ beta 1	Immune response	504	0.407	0.885	0.0089259	0.1			0	0
Osteoporosis	C0029456	HPGD	3248	P15428	15-hydroxyprostaglandin dehydrogenase		194	0.516	0.731	1.4357e-05	0.1			0	0
Osteoporosis	C0029456	HSD3B2	3284	P26439	hydroxy-delta-5-steroid dehydrogenase, 3 beta- and steroid delta-isomerase 2	Enzyme	101	0.582	0.5	7.176e-08	0.1			0	0
Osteoporosis	C0029456	HSD17B4	3295	P51659	hydroxysteroid 17-beta dehydrogenase 4		141	0.546	0.654	2.4175e-10	0.1			0	0
Osteoporosis	C0029456	APOE	348	P02649	apolipoprotein E		1049	0.338	0.962	0.0018685	0.1		0.933	15	2	1995	2019
Osteoporosis	C0029456	IL12A	3592	P29459	interleukin 12A		261	0.491	0.808	0.04746	0.1			0	0
Osteoporosis	C0029456	IL12RB1	3594	P42701	interleukin 12 receptor subunit beta 1	Signaling	118	0.555	0.731	9.3569e-15	0.1			0	0
Osteoporosis	C0029456	IRF5	3663	Q13568	interferon regulatory factor 5	Transcription factor	226	0.489	0.731	0.0090365	0.1			0	0
Osteoporosis	C0029456	ANOS1	3730	P23352	anosmin 1		166	0.537	0.769	0.99793	0.1			0	0
Osteoporosis	C0029456	KCNJ8	3764	Q15842	potassium inwardly rectifying channel subfamily J member 8	Ion channel	84	0.619	0.538	0.37965	0.1			0	0
Osteoporosis	C0029456	KISS1	3814	Q15726	KiSS-1 metastasis suppressor		179	0.507	0.808	0.49039	0.1			0	0
Osteoporosis	C0029456	LAMA3	3909	Q16787	laminin subunit alpha 3	Enzyme modulator	110	0.576	0.731	8.8349e-46	0.1			0	0
Osteoporosis	C0029456	LAMB3	3914	Q13751	laminin subunit beta 3	Enzyme modulator	115	0.558	0.692	2.3136e-15	0.1			0	0
Osteoporosis	C0029456	LAMC2	3918	Q13753	laminin subunit gamma 2	Enzyme modulator	602	0.389	0.923	2.8791e-12	0.1			0	0
Osteoporosis	C0029456	LETM1	3954	O95202	leucine zipper and EF-hand containing transmembrane protein 1	Transporter	188	0.545	0.692	1.2141e-06	0.1			0	0
Osteoporosis	C0029456	LIFR	3977	P42702	LIF receptor subunit alpha	Signaling	198	0.523	0.808	1.4888e-13	0.1			0	0
Osteoporosis	C0029456	LIMK1	3984	P53667	LIM domain kinase 1	Kinase	271	0.488	0.731	0.99937	0.1			0	0
Osteoporosis	C0029456	LMNA	4000	P02545	lamin A/C		824	0.384	0.885	0.9994	0.1			0	0
Osteoporosis	C0029456	MAP3K1	4214	Q13233	mitogen-activated protein kinase kinase kinase 1	Kinase	136	0.538	0.731	0.99998	0.1			0	0
Osteoporosis	C0029456	ASAH1	427	Q13510	N-acylsphingosine amidohydrolase 1	Enzyme	176	0.526	0.808	1.2588e-12	0.1			0	0
Osteoporosis	C0029456	MMP14	4323	P50281	matrix metallopeptidase 14	Enzyme	340	0.447	0.769	0.99522	0.1			0	0
Osteoporosis	C0029456	MST1	4485	P26927	macrophage stimulating 1	Enzyme	281	0.465	0.885	4.7831e-19	0.1			0	0
Osteoporosis	C0029456	MTHFR	4524	P42898	methylenetetrahydrofolate reductase		985	0.337	0.885	3.2068e-10	0.1		1	10	3	2003	2018
Osteoporosis	C0029456	TONSL	4796	Q96HA7	tonsoku like, DNA repair protein		67	0.653	0.615	2.5965e-13	0.1			0	0
Osteoporosis	C0029456	RRM2B	50484	Q7LG56	ribonucleotide reductase regulatory TP53 inducible subunit M2B	Enzyme	238	0.527	0.769	0.002357	0.1			0	0
Osteoporosis	C0029456	PARN	5073	O95453	poly(A)-specific ribonuclease	Nucleic acid binding	144	0.575	0.769	0.00037303	0.1			0	0
Osteoporosis	C0029456	PDE11A	50940	Q9HCR9	phosphodiesterase 11A		86	0.612	0.654	8.6896e-37	0.1			0	0
Osteoporosis	C0029456	PCCA	5095	P05165	propionyl-CoA carboxylase subunit alpha	Enzyme	57	0.682	0.538	3.1345e-15	0.1			0	0
Osteoporosis	C0029456	PCCB	5096	P05166	propionyl-CoA carboxylase subunit beta	Enzyme	57	0.695	0.577	1.53e-08	0.1			0	0
Osteoporosis	C0029456	SOST	50964	Q9BQB4	sclerostin		270	0.474	0.808	0.86731	0.1		1	68	0	2004	2020
Osteoporosis	C0029456	MLXIPL	51085	Q9NP71	MLX interacting protein like		165	0.554	0.731	0.047771	0.1			0	0
Osteoporosis	C0029456	IFT52	51098	Q9Y366	intraflagellar transport 52		67	0.653	0.538	2.0125e-06	0.1			0	0
Osteoporosis	C0029456	NDUFAF1	51103	Q9Y375	NADH:ubiquinone oxidoreductase complex assembly factor 1		55	0.7	0.308	0.0036226	0.1			0	0
Osteoporosis	C0029456	PIGT	51604	Q969N2	phosphatidylinositol glycan anchor biosynthesis class T		79	0.633	0.615	7.2959e-10	0.1			0	0
Osteoporosis	C0029456	WWOX	51741	Q9NZC7	WW domain containing oxidoreductase	Enzyme	356	0.453	0.808	1.2376e-15	0.1			0	0
Osteoporosis	C0029456	RTEL1	51750	Q9NZ71	regulator of telomere elongation helicase 1	Enzyme	321	0.459	0.808	8.8674e-10	0.1			0	0
Osteoporosis	C0029456	PEX12	5193	O00623	peroxisomal biogenesis factor 12	Transporter	126	0.601	0.615	9.4838e-16	0.1			0	0
Osteoporosis	C0029456	PLOD1	5351	Q02809	procollagen-lysine,2-oxoglutarate 5-dioxygenase 1	Enzyme	123	0.579	0.731	1.4837e-15	0.1			0	0
Osteoporosis	C0029456	PLOD2	5352	O00469	procollagen-lysine,2-oxoglutarate 5-dioxygenase 2	Enzyme	114	0.559	0.654	6.6965e-08	0.1			0	0
Osteoporosis	C0029456	PMM2	5373	O15305	phosphomannomutase 2	Enzyme	214	0.535	0.769	1.4072e-17	0.1			0	0
Osteoporosis	C0029456	ATP7A	538	Q04656	ATPase copper transporting alpha	Transporter	348	0.494	0.769	0.99983	0.1			0	0
Osteoporosis	C0029456	ATP7B	540	P35670	ATPase copper transporting beta	Transporter	182	0.529	0.654	4.8001e-30	0.1			0	0
Osteoporosis	C0029456	POLD1	5424	P28340	DNA polymerase delta 1, catalytic subunit		189	0.507	0.769	2.4179e-06	0.1			0	0
Osteoporosis	C0029456	POLG	5428	P54098	DNA polymerase gamma, catalytic subunit	Enzyme	462	0.457	0.846	2.0756e-09	0.1			0	0
Osteoporosis	C0029456	POR	5447	P16435	cytochrome p450 oxidoreductase		218	0.502	0.769	3.4212e-10	0.1			0	0
Osteoporosis	C0029456	POU2AF1	5450	Q16633	POU class 2 homeobox associating factor 1		70	0.608	0.615	0.56553	0.1			0	0
Osteoporosis	C0029456	WRAP53	55135	Q9BUR4	WD repeat containing antisense to TP53		103	0.603	0.692	5.3544e-05	0.1			0	0
Osteoporosis	C0029456	VPS53	55275	Q5VIR6	VPS53 subunit of GARP complex		49	0.659	0.654	1.3999e-07	0.1			0	0
Osteoporosis	C0029456	NOP10	55505	Q9NPE3	NOP10 ribonucleoprotein	Nucleic acid binding	85	0.631	0.654	0.76943	0.1			0	0
Osteoporosis	C0029456	CHD7	55636	Q9P2D1	chromodomain helicase DNA binding protein 7		419	0.441	0.846	1	0.1			0	0
Osteoporosis	C0029456	NHP2	55651	Q9NX24	NHP2 ribonucleoprotein	Nucleic acid binding	91	0.623	0.654	0.05011	0.1			0	0
Osteoporosis	C0029456	PRKACA	5566	P17612	protein kinase cAMP-activated catalytic subunit alpha	Kinase	88	0.606	0.692	0.97142	0.1			0	0
Osteoporosis	C0029456	WDR11	55717	Q9BZH6	WD repeat domain 11		179	0.524	0.808	1.3704e-08	0.1			0	0
Osteoporosis	C0029456	IFT122	55764	Q9HBG6	intraflagellar transport 122		135	0.56	0.846	2.3816e-24	0.1			0	0
Osteoporosis	C0029456	NGLY1	55768	Q96IV0	N-glycanase 1	Enzyme	149	0.601	0.654	1.5117e-13	0.1			0	0
Osteoporosis	C0029456	ADCY10	55811	Q96PN6	adenylate cyclase 10		48	0.663	0.654	7.3834e-41	0.1			0	0
Osteoporosis	C0029456	TMEM165	55858	Q9HC07	transmembrane protein 165	Transporter	37	0.711	0.385	0.28339	0.1			0	0
Osteoporosis	C0029456	PRLR	5618	P16471	prolactin receptor	Signaling	110	0.572	0.692	0.98732	0.1			0	0
Osteoporosis	C0029456	TWNK	56652	Q96RR1	twinkle mtDNA helicase	Enzyme	245	0.516	0.692	0.0032311	0.1			0	0
Osteoporosis	C0029456	PTHLH	5744	P12272	parathyroid hormone like hormone		321	0.453	0.846	0.81146	0.1		1	14	0	1996	2019
Osteoporosis	C0029456	WDR35	57539	Q9P2L0	WD repeat domain 35		188	0.525	0.692	1.0462e-22	0.1			0	0
Osteoporosis	C0029456	WDR19	57728	Q8NEZ3	WD repeat domain 19		143	0.554	0.769	4.632e-11	0.1			0	0
Osteoporosis	C0029456	PYCR1	5831	P32322	pyrroline-5-carboxylate reductase 1		126	0.57	0.654	0.00019947	0.1			0	0
Osteoporosis	C0029456	DMRT3	58524	Q9NQL9	doublesex and mab-3 related transcription factor 3		50	0.653	0.5	6.1531e-06	0.1			0	0
Osteoporosis	C0029456	RFC2	5982	P35250	replication factor C subunit 2	Enzyme	206	0.52	0.769	2.2054e-06	0.1			0	0
Osteoporosis	C0029456	SLC25A19	60386	Q9HC21	solute carrier family 25 member 19	Transporter	73	0.653	0.577	0.64923	0.1			0	0
Osteoporosis	C0029456	PROK2	60675	Q9HC23	prokineticin 2	Signaling	151	0.555	0.769	0.013828	0.1			0	0
Osteoporosis	C0029456	RPL11	6135	P62913	ribosomal protein L11	Nucleic acid binding	61	0.65	0.577	0.96088	0.1			0	0
Osteoporosis	C0029456	CDH23	64072	Q9H251	cadherin related 23		203	0.539	0.769	3.1819e-06	0.1			0	0
Osteoporosis	C0029456	IFIH1	64135	Q9BYX4	interferon induced with helicase C domain 1		319	0.471	0.808	6.9819e-44	0.1			0	0
Osteoporosis	C0029456	KRT18P57	643329		keratin 18 pseudogene 57		1	1	0.077		0.1		1	1	1	2010	2010
Osteoporosis	C0029456	RPS16P8	654170		ribosomal protein S16 pseudogene 8		1	1	0.077		0.1		1	1	1	2010	2010
Osteoporosis	C0029456	SLCO2A1	6578	Q92959	solute carrier organic anion transporter family member 2A1	Transporter	112	0.578	0.654	2.2804e-13	0.1			0	0
Osteoporosis	C0029456	SPIB	6689	Q01892	Spi-B transcription factor	Transcription factor	58	0.628	0.538	0.91231	0.1			0	0
Osteoporosis	C0029456	AKR1D1	6718	P51857	aldo-keto reductase family 1 member D1	Enzyme	40	0.711	0.385	1.7175e-07	0.1			0	0
Osteoporosis	C0029456	SVIL	6840	O95425	supervillin		15	0.805	0.231	0.00086302	0.1		1	1	1	2016	2016
Osteoporosis	C0029456	VAMP7	6845	P51809	vesicle associated membrane protein 7	Transporter	69	0.612	0.577	0.013777	0.1			0	0
Osteoporosis	C0029456	TAC3	6866	Q9UHF0	tachykinin precursor 3		78	0.604	0.731	0.01165	0.1			0	0
Osteoporosis	C0029456	BTF3P11	690		basic transcription factor 3 pseudogene 11		154	0.519	0.731		0.1		0.955	22	0	2001	2019
Osteoporosis	C0029456	TCF4	6925	P15884	transcription factor 4	Transcription factor	378	0.464	0.846	0.99981	0.1			0	0
Osteoporosis	C0029456	TERT	7015	O14746	telomerase reverse transcriptase	Enzyme	703	0.374	0.846	0.99046	0.1			0	0
Osteoporosis	C0029456	TNF	7124	P01375	tumor necrosis factor	Signaling	2724	0.231	0.962	0.8033	0.1		1	35	2	2000	2020
Osteoporosis	C0029456	BEST1	7439	O76090	bestrophin 1	Ion channel	292	0.465	0.885	1.8214e-12	0.1		0.977	87	0	2004	2020
Osteoporosis	C0029456	CLIP2	7461	Q9UDT6	CAP-Gly domain containing linker protein 2	Cellular structure	201	0.529	0.808	0.99997	0.1			0	0
Osteoporosis	C0029456	NSD2	7468	O96028	nuclear receptor binding SET domain protein 2	Epigenetic regulator	224	0.507	0.769	1	0.1			0	0
Osteoporosis	C0029456	NELFA	7469	Q9H3P2	negative elongation factor complex member A		82	0.619	0.615	0.13469	0.1			0	0
Osteoporosis	C0029456	WT1	7490	P19544	WT1 transcription factor	Nucleic acid binding	446	0.422	0.808	0.99648	0.1			0	0
Osteoporosis	C0029456	MMEL1	79258	Q495T6	membrane metalloendopeptidase like 1	Enzyme	74	0.606	0.692	1.2441e-22	0.1			0	0
Osteoporosis	C0029456	CDC73	79577	Q6P1J9	cell division cycle 73		144	0.543	0.615	0.99995	0.1			0	0
Osteoporosis	C0029456	CALCA	796	P01258;P06881	calcitonin related polypeptide alpha	Signaling	467	0.416	0.923	0.015562	0.1		0.964	28	0	1989	2020
Osteoporosis	C0029456	USB1	79650	Q9BQ65	U6 snRNA biogenesis phosphodiesterase 1		88	0.636	0.577	0.000687	0.1			0	0
Osteoporosis	C0029456	ARMC5	79798	Q96C12	armadillo repeat containing 5		42	0.67	0.5	0.1075	0.1			0	0
Osteoporosis	C0029456	POF1B	79983	Q8WVV4	POF1B actin binding protein		17	0.751	0.308	4.507e-11	0.1			0	0
Osteoporosis	C0029456	CTC1	80169	Q2NKJ3	CST telomere replication complex component 1		121	0.601	0.538	1.6015e-11	0.1			0	0
Osteoporosis	C0029456	HSD3B7	80270	Q9H2F3	hydroxy-delta-5-steroid dehydrogenase, 3 beta- and steroid delta-isomerase 7	Enzyme	42	0.7	0.385	2.694e-08	0.1			0	0
Osteoporosis	C0029456	SPRY4	81848	Q9C004	sprouty RTK signaling antagonist 4	Signaling	134	0.553	0.769	0.0004821	0.1			0	0
Osteoporosis	C0029456	ZNF469	84627	Q96JG9	zinc finger protein 469		101	0.584	0.769	0.71866	0.1			0	0
Osteoporosis	C0029456	KISS1R	84634	Q969F8	KISS1 receptor	G-protein coupled receptor	195	0.515	0.769	0.43649	0.1			0	0
Osteoporosis	C0029456	CAV1	857	Q03135	caveolin 1	Enzyme modulator	633	0.388	0.885	0.008274	0.1			0	0
Osteoporosis	C0029456	PDE8B	8622	O95263	phosphodiesterase 8B		89	0.638	0.5	0.99905	0.1			0	0
Osteoporosis	C0029456	GPAA1	8733	O43292	glycosylphosphatidylinositol anchor attachment 1		68	0.647	0.538	5.4966e-09	0.1			0	0
Osteoporosis	C0029456	BANF1	8815	O75531	BAF nuclear assembly factor 1		86	0.599	0.692	0.6518	0.1			0	0
Osteoporosis	C0029456	FGF17	8822	O60258	fibroblast growth factor 17	Signaling	105	0.593	0.692	0.95609	0.1			0	0
Osteoporosis	C0029456	CCN6	8838	O95389	cellular communication network factor 6	Signaling	126	0.568	0.731	0.00061942	0.1			0	0
Osteoporosis	C0029456	BAZ1B	9031	Q9UIG0	bromodomain adjacent to zinc finger domain 1B		215	0.53	0.731	1	0.1			0	0
Osteoporosis	C0029456	AIP	9049	O00170	aryl hydrocarbon receptor interacting protein	Chaperone	216	0.517	0.769	0.36163	0.1			0	0
Osteoporosis	C0029456	SLC7A7	9056	Q9UM01	solute carrier family 7 member 7	Transporter	122	0.603	0.654	7.9543e-07	0.1			0	0
Osteoporosis	C0029456	USP8	9101	P40818	ubiquitin specific peptidase 8	Enzyme	136	0.587	0.654	1	0.1			0	0
Osteoporosis	C0029456	CTDP1	9150	Q9Y5B0	CTD phosphatase subunit 1	Enzyme	72	0.641	0.577	0.00059966	0.1			0	0
Osteoporosis	C0029456	TRIP11	9321	Q15643	thyroid hormone receptor interactor 11		148	0.595	0.654	1.714e-12	0.1			0	0
Osteoporosis	C0029456	SLC9A3R1	9368	O14745	SLC9A3 regulator 1		116	0.547	0.577	8.8416e-05	0.1			0	0
Osteoporosis	C0029456	HS6ST1	9394	O60243	heparan sulfate 6-O-sulfotransferase 1	Enzyme	86	0.617	0.731	0.92349	0.1			0	0
Osteoporosis	C0029456	RECQL4	9401	O94761	RecQ like helicase 4	Enzyme	249	0.496	0.808	3.3132e-35	0.1			0	0
Osteoporosis	C0029456	EIF2AK3	9451	Q9NZJ5	eukaryotic translation initiation factor 2 alpha kinase 3	Kinase	231	0.501	0.808	0.0027603	0.1			0	0
Osteoporosis	C0029456	ADAMTS2	9509	O95450	ADAM metallopeptidase with thrombospondin type 1 motif 2	Enzyme	138	0.579	0.808	0.9661	0.1			0	0
Osteoporosis	C0029456	GTF2IRD1	9569	Q9UHL9	GTF2I repeat domain containing 1		222	0.522	0.769	0.90039	0.1			0	0
Osteoporosis	C0029456	TNFSF15	9966	O95150	TNF superfamily member 15	Signaling	143	0.531	0.692	0.0028159	0.1			0	0
Osteoporosis	C0029456	PTRH1	138428	Q86Y79	peptidyl-tRNA hydrolase 1 homolog		39	0.663	0.462	0.00016798	0.09		1	9	0	2017	2019
Osteoporosis	C0029456	NFATC1	4772	O95644	nuclear factor of activated T cells 1	Transcription factor	161	0.517	0.731	0.15652	0.09		1	9	0	2017	2019
Osteoporosis	C0029456	P2RX7	5027	Q99572	purinergic receptor P2X 7	Ion channel	337	0.45	0.808	3.3344e-11	0.09		1	9	5	2012	2019
Osteoporosis	C0029456	WNT16	51384	Q9UBV4	Wnt family member 16	Signaling	29	0.686	0.654	1.6523e-06	0.09		1	9	0	2014	2019
Osteoporosis	C0029456	SPP1	6696	P10451	secreted phosphoprotein 1		824	0.353	0.885	2.146e-06	0.09		1	9	0	1999	2019
Osteoporosis	C0029456	CNR2	1269	P34972	cannabinoid receptor 2	G-protein coupled receptor	197	0.509	0.846	6.5369e-06	0.08		1	8	5	2005	2020
Osteoporosis	C0029456	COPD	260431		Pulmonary disease, chronic obstructive, severe early-onset		349	0.456	0.885		0.08		1	8	0	2015	2019
Osteoporosis	C0029456	GCG	2641	P01275	glucagon		441	0.431	0.885	0.034814	0.08		0.875	8	0	2017	2019
Osteoporosis	C0029456	PTH1R	5745	Q03431	parathyroid hormone 1 receptor	G-protein coupled receptor	187	0.544	0.731	0.57253	0.08		1	8	0	2005	2019
Osteoporosis	C0029456	CASR	846	P41180	calcium sensing receptor	G-protein coupled receptor	517	0.41	0.846	0.046698	0.08		0.75	8	1	2001	2019
Osteoporosis	C0029456	FGF23	8074	Q9GZV9	fibroblast growth factor 23	Signaling	305	0.46	0.731	0.031014	0.07		1	7	0	2017	2019
Osteoporosis	C0029456	ADIPOQ	9370	Q15848	adiponectin, C1Q and collagen domain containing		679	0.376	0.885	4.6434e-09	0.07		0.857	7	0	2011	2019
Osteoporosis	C0029456	CCL27	10850	Q9Y4X3	C-C motif chemokine ligand 27	Signaling	185	0.502	0.846	0.013511	0.06		1	6	0	2009	2019
Osteoporosis	C0029456	FDPS	2224	P14324	farnesyl diphosphate synthase	Enzyme	83	0.599	0.769	0.0056199	0.06		1	6	1	2014	2019
Osteoporosis	C0029456	ALPP	250	P05187	alkaline phosphatase, placental	Enzyme	209	0.487	0.808	1.8144e-13	0.06		1	6	0	2009	2019
Osteoporosis	C0029456	ATRNL1	26033	Q5VV63	attractin like 1	Enzyme modulator	117	0.546	0.769	0.99915	0.06		1	6	0	2009	2019
Osteoporosis	C0029456	GC	2638	P02774	GC vitamin D binding protein	Transporter	219	0.489	0.885	2.7301e-11	0.06		1	6	3	1992	2019
Osteoporosis	C0029456	PDLIM3	27295	Q53GG5	PDZ and LIM domain 3	Cellular structure	118	0.547	0.769	3.032e-07	0.06		1	6	0	2009	2019
Osteoporosis	C0029456	MIR21	406991		microRNA 21		726	0.363	0.846		0.06		1	6	0	2014	2020
Osteoporosis	C0029456	ATHS	470		atherosclerosis susceptibility (lipoprotein associated)		112	0.551	0.769		0.06		1	6	0	2009	2019
Osteoporosis	C0029456	PIK3CA	5290	P42336	phosphatidylinositol-4,5-bisphosphate 3-kinase catalytic subunit alpha	Kinase	1511	0.292	0.923	1	0.06		1	6	0	2016	2019
Osteoporosis	C0029456	PIK3CB	5291	P42338	phosphatidylinositol-4,5-bisphosphate 3-kinase catalytic subunit beta	Kinase	1083	0.322	0.885	0.99964	0.06		1	6	0	2016	2019
Osteoporosis	C0029456	PIK3CD	5293	O00329	phosphatidylinositol-4,5-bisphosphate 3-kinase catalytic subunit delta	Kinase	1119	0.319	0.885	0.99999	0.06		1	6	0	2016	2019
Osteoporosis	C0029456	PIK3CG	5294	P48736	phosphatidylinositol-4,5-bisphosphate 3-kinase catalytic subunit gamma	Kinase	1101	0.32	0.885	1.4076e-06	0.06		1	6	0	2016	2019
Osteoporosis	C0029456	NAT10	55226	Q9H0A0	N-acetyltransferase 10		133	0.536	0.769	4.1206e-22	0.06		1	6	0	2009	2019
Osteoporosis	C0029456	SLPI	6590	P03973	secretory leukocyte peptidase inhibitor	Enzyme modulator	310	0.449	0.846	0.00089665	0.06		1	6	0	2009	2019
Osteoporosis	C0029456	ASRGL1	80150	Q7L266	asparaginase and isoaspartyl peptidase 1	Enzyme	205	0.494	0.808	2.7632e-05	0.06		1	6	0	2009	2019
Osteoporosis	C0029456	CST3	1471	P01034	cystatin C		370	0.436	0.808	0.0039011	0.05		1	5	0	2008	2019
Osteoporosis	C0029456	AKT1	207	P31749	AKT serine/threonine kinase 1	Kinase	1250	0.311	0.962	0.9759	0.05		1	5	0	2016	2019
Osteoporosis	C0029456	FGF2	2247	P09038	fibroblast growth factor 2	Signaling	635	0.383	0.923	0.0184	0.05		1	5	1	2011	2019
Osteoporosis	C0029456	IL1RN	3557	P18510	interleukin 1 receptor antagonist		701	0.373	0.923	0.030914	0.05		1	5	0	2002	2003
Osteoporosis	C0029456	MIR214	406996		microRNA 214		221	0.48	0.808		0.05		1	5	0	2013	2019
Osteoporosis	C0029456	NFE2L2	4780	Q16236	nuclear factor, erythroid 2 like 2	Enzyme	823	0.357	0.885	0.0035719	0.05		1	5	0	2018	2019
Osteoporosis	C0029456	MAPK1	5594	P28482	mitogen-activated protein kinase 1	Kinase	1059	0.33	0.923	0.99698	0.05		1	5	0	2008	2019
Osteoporosis	C0029456	SHBG	6462	P04278	sex hormone binding globulin		368	0.438	0.808	1.2538e-06	0.05		0.8	5	1	2004	2018
Osteoporosis	C0029456	KLF10	7071	Q13118	Kruppel like factor 10	Nucleic acid binding	60	0.631	0.615	0.0045769	0.05		1	5	0	2013	2018
Osteoporosis	C0029456	VEGFA	7422	P15692	vascular endothelial growth factor A	Signaling	1899	0.266	0.923	2.4085e-05	0.05		0.8	5	0	2013	2020
Osteoporosis	C0029456	VKORC1	79001	Q9BQB6	vitamin K epoxide reductase complex subunit 1	Enzyme	89	0.603	0.731	0.16163	0.05		1	5	0	2010	2019
Osteoporosis	C0029456	SEMA3A	10371	Q14563	semaphorin 3A	Signaling	202	0.5	0.808	0.9779	0.04		1	4	0	2015	2018
Osteoporosis	C0029456	CDX2	1045	Q99626	caudal type homeobox 2	Transcription factor	278	0.458	0.769	0.52887	0.04		1	4	0	2007	2018
Osteoporosis	C0029456	POSTN	10631	Q15063	periostin	Signaling	378	0.428	0.885	1.0666e-09	0.04		1	4	0	2012	2019
Osteoporosis	C0029456	NLRP3	114548	Q96P20	NLR family pyrin domain containing 3		805	0.361	0.962	0.00081103	0.04		1	4	0	2016	2019
Osteoporosis	C0029456	CRP	1401	P02741	C-reactive protein		1483	0.299	0.962	0.0036969	0.04		1	4	0	2014	2019
Osteoporosis	C0029456	DBP	1628	Q10586	D-box binding PAR bZIP transcription factor	Nucleic acid binding	105	0.556	0.731	0.23376	0.04		1	4	0	1999	2012
Osteoporosis	C0029456	AGT	183	P01019	angiotensinogen	Enzyme modulator	765	0.367	0.923	4.9706e-08	0.04		1	4	0	2008	2017
Osteoporosis	C0029456	GABPA	2551	Q06546	GA binding protein transcription factor subunit alpha	Transcription factor	632	0.379	0.885	0.99812	0.04		1	4	0	2018	2019
Osteoporosis	C0029456	HSD11B1	3290	P28845	hydroxysteroid 11-beta dehydrogenase 1		163	0.52	0.731	0.41696	0.04		1	4	0	2003	2013
Osteoporosis	C0029456	IL1A	3552	P01583	interleukin 1 alpha		1002	0.333	0.962	0.0001602	0.04		1	4	1	2005	2012
Osteoporosis	C0029456	IL17A	3605	Q16552	interleukin 17A		1074	0.324	0.923	0.043049	0.04		0.75	4	0	2014	2019
Osteoporosis	C0029456	MIR29A	407021		microRNA 29a		278	0.459	0.808		0.04		1	4	0	2017	2019
Osteoporosis	C0029456	MMP9	4318	P14780	matrix metallopeptidase 9	Enzyme	1337	0.305	0.923	1.8869e-17	0.04		1	4	0	2017	2019
Osteoporosis	C0029456	PLEKHO1	51177	Q53GL0	pleckstrin homology domain containing O1		44	0.638	0.615	0.48341	0.04		1	4	0	2017	2019
Osteoporosis	C0029456	SERPINA1	5265	P01009	serpin family A member 1	Enzyme modulator	482	0.41	0.923	6.8497e-08	0.04		1	4	0	2017	2019
Osteoporosis	C0029456	ACTB	60	P60709	actin beta	Cellular structure	1110	0.325	0.923	0.98564	0.04		1	4	0	2016	2019
Osteoporosis	C0029456	SFRP1	6422	Q8N474	secreted frizzled related protein 1		227	0.479	0.846	0.96457	0.04		0.75	4	0	2009	2019
Osteoporosis	C0029456	BMP4	652	P12644	bone morphogenetic protein 4	Signaling	423	0.422	0.808	0.9564	0.04		1	4	0	2000	2019
Osteoporosis	C0029456	SP1	6667	P08047	Sp1 transcription factor	Nucleic acid binding	209	0.493	0.769	0.99997	0.04		1	4	0	1998	2011
Osteoporosis	C0029456	TRPV1	7442	Q8NER1	transient receptor potential cation channel subfamily V member 1	Ion channel	404	0.446	0.885	1.0103e-16	0.04		1	4	0	2011	2019
Osteoporosis	C0029456	PERCC1	105371045	A0A1W2PR82	proline and glutamate rich with coiled coil 1		128	0.552	0.808		0.03		1	3	0	2017	2019
Osteoporosis	C0029456	CXCR6	10663	O00574	C-X-C motif chemokine receptor 6	G-protein coupled receptor	325	0.448	0.885	5.7212e-05	0.03		1	3	0	2017	2019
Osteoporosis	C0029456	PPARGC1A	10891	Q9UBK2	PPARG coactivator 1 alpha	Transcription factor	350	0.453	0.885	0.9973	0.03		1	3	0	2018	2019
Osteoporosis	C0029456	CLCN7	1186	P51798	chloride voltage-gated channel 7	Ion channel	135	0.59	0.731	0.27238	0.03		1	3	0	2009	2013
Osteoporosis	C0029456	CSF1R	1436	P07333	colony stimulating factor 1 receptor	Kinase	356	0.448	0.808	0.13278	0.03		1	3	0	2006	2019
Osteoporosis	C0029456	ADRA1A	148	P35348	adrenoceptor alpha 1A	G-protein coupled receptor	294	0.462	0.846	3.3722e-07	0.03		1	3	0	2017	2019
Osteoporosis	C0029456	ADRA2B	151	P18089	adrenoceptor alpha 2B	G-protein coupled receptor	296	0.465	0.846	4.4533e-06	0.03		1	3	1	2017	2019
Osteoporosis	C0029456	CYP1A1	1543	P04798	cytochrome P450 family 1 subfamily A member 1	Enzyme	379	0.436	0.846	1.0635e-17	0.03		1	3	0	2005	2017
Osteoporosis	C0029456	CYP27B1	1594	O15528	cytochrome P450 family 27 subfamily B member 1	Enzyme	229	0.502	0.769	1.9194e-07	0.03		1	3	0	2004	2017
Osteoporosis	C0029456	EDNRA	1909	P25101	endothelin receptor type A	G-protein coupled receptor	427	0.426	0.885	0.99158	0.03		1	3	0	2017	2019
Osteoporosis	C0029456	ELAVL2	1993	Q12926	ELAV like RNA binding protein 2		199	0.486	0.808	0.99514	0.03		1	3	0	2019	2019
Osteoporosis	C0029456	EPHB2	2048	P29323	EPH receptor B2	Kinase	649	0.374	0.846	0.99997	0.03		1	3	0	2016	2018
Osteoporosis	C0029456	ESRRA	2101	P11474	estrogen related receptor alpha	Nuclear receptor	112	0.548	0.654	0.59696	0.03		1	3	0	2010	2015
Osteoporosis	C0029456	PTK2B	2185	Q14289	protein tyrosine kinase 2 beta	Kinase	319	0.448	0.808	0.93536	0.03		1	3	0	2007	2019
Osteoporosis	C0029456	THSD7A	221981	Q9UPZ6	thrombospondin type 1 domain containing 7A	Extracellular structure	51	0.644	0.654	1	0.03		1	3	1	2008	2013
Osteoporosis	C0029456	ANGPT1	284	Q15389	angiopoietin 1	Signaling	340	0.446	0.808	0.95208	0.03		1	3	0	2017	2019
Osteoporosis	C0029456	GPR42	2866	O15529	G protein-coupled receptor 42 (gene/pseudogene)	G-protein coupled receptor	255	0.475	0.846	0.050905	0.03		1	3	1	2017	2019
Osteoporosis	C0029456	ANPEP	290	P15144	alanyl aminopeptidase, membrane	Enzyme	280	0.462	0.769	3.7492e-09	0.03		1	3	0	2012	2019
Osteoporosis	C0029456	SETD2	29072	Q9BYW2	SET domain containing 2, histone lysine methyltransferase	Epigenetic regulator	447	0.424	0.846	1	0.03		1	3	0	2017	2019
Osteoporosis	C0029456	NR3C1	2908	P04150	nuclear receptor subfamily 3 group C member 1	Nuclear receptor	590	0.393	0.885	0.96958	0.03		0.667	3	0	2018	2019
Osteoporosis	C0029456	HGF	3082	P14210	hepatocyte growth factor	Enzyme	671	0.374	0.885	0.99947	0.03		1	3	0	2003	2019
Osteoporosis	C0029456	HMOX1	3162	P09601	heme oxygenase 1		666	0.381	0.923	0.0096817	0.03		1	3	0	2010	2019
Osteoporosis	C0029456	HSD17B2	3294	P37059	hydroxysteroid 17-beta dehydrogenase 2	Enzyme	42	0.656	0.385	1.8462e-10	0.03		1	3	0	2017	2019
Osteoporosis	C0029456	LCT	3938	P09848	lactase	Enzyme	90	0.581	0.808	0.059849	0.03		1	3	0	2004	2019
Osteoporosis	C0029456	LEPR	3953	P48357	leptin receptor	Signaling	416	0.433	0.808	0.99475	0.03		1	3	6	2007	2016
Osteoporosis	C0029456	LRP4	4038	O75096	LDL receptor related protein 4		151	0.568	0.692	1.4386e-06	0.03		1	3	1	2011	2013
Osteoporosis	C0029456	MIR148A	406940		microRNA 148a		172	0.506	0.846		0.03		1	3	0	2014	2018
Osteoporosis	C0029456	MIR155	406947		microRNA 155		584	0.384	0.885		0.03		1	3	0	2017	2019
Osteoporosis	C0029456	MIR203A	406986		microRNA 203a		237	0.471	0.808		0.03		1	3	0	2018	2018
Osteoporosis	C0029456	MIR34A	407040		microRNA 34a		428	0.421	0.846		0.03		1	3	0	2014	2019
Osteoporosis	C0029456	MMP13	4322	P45452	matrix metallopeptidase 13	Enzyme	328	0.452	0.923	7.8767e-18	0.03		1	3	0	2000	2018
Osteoporosis	C0029456	MIR338	442906		microRNA 338		128	0.535	0.808		0.03		1	3	0	2014	2019
Osteoporosis	C0029456	NOS3	4846	P29474	nitric oxide synthase 3		706	0.378	0.885	6.7246e-07	0.03		1	3	3	2009	2015
Osteoporosis	C0029456	SERPINE1	5054	P05121	serpin family E member 1	Enzyme modulator	770	0.359	0.885	0.043609	0.03		1	3	0	2012	2019
Osteoporosis	C0029456	SIRT6	51548	Q8N6T7	sirtuin 6	Epigenetic regulator	195	0.496	0.846	0.039119	0.03		1	3	0	2019	2019
Osteoporosis	C0029456	ACP5	54	P13686	acid phosphatase 5, tartrate resistant		130	0.561	0.731	0.078651	0.03		1	3	0	2017	2019
Osteoporosis	C0029456	MAPK3	5595	P27361	mitogen-activated protein kinase 3	Kinase	647	0.379	0.885	0.036884	0.03		1	3	0	2008	2018
Osteoporosis	C0029456	PRL	5617	P01236	prolactin	Signaling	506	0.406	0.885	2.9015e-07	0.03		1	3	0	2012	2020
Osteoporosis	C0029456	ACKR3	57007	P25106	atypical chemokine receptor 3	G-protein coupled receptor	400	0.428	0.885	0.39134	0.03		1	3	0	2017	2019
Osteoporosis	C0029456	ACE2	59272	Q9BYF1	angiotensin I converting enzyme 2	Enzyme	253	0.477	0.769	0.99769	0.03		1	3	0	2017	2019
Osteoporosis	C0029456	LGR6	59352	Q9HBX8	leucine rich repeat containing G protein-coupled receptor 6	G-protein coupled receptor	209	0.502	0.923	2.9439e-06	0.03		1	3	0	2017	2018
Osteoporosis	C0029456	BRD2	6046	P25440	bromodomain containing 2	Epigenetic regulator	303	0.45	0.808	0.99957	0.03		1	3	0	2018	2019
Osteoporosis	C0029456	BMI1	648	P35226	BMI1 proto-oncogene, polycomb ring finger		309	0.448	0.808	0.94286	0.03		1	3	0	2017	2019
Osteoporosis	C0029456	ST3GAL4	6484	Q11206	ST3 beta-galactoside alpha-2,3-sialyltransferase 4		115	0.588	0.692	0.039802	0.03		1	3	0	2017	2020
Osteoporosis	C0029456	SSTR4	6754	P31391	somatostatin receptor 4	G-protein coupled receptor	273	0.469	0.846	3.6978e-13	0.03		1	3	0	2017	2019
Osteoporosis	C0029456	BRS3	680	P32247	bombesin receptor subtype 3	G-protein coupled receptor	261	0.474	0.846	0.94849	0.03		1	3	0	2017	2019
Osteoporosis	C0029456	TM7SF2	7108	O76062	transmembrane 7 superfamily member 2	Enzyme	217	0.486	0.808	1.366e-07	0.03		1	3	0	2017	2019
Osteoporosis	C0029456	TNFRSF1B	7133	P20333	TNF receptor superfamily member 1B		417	0.425	0.885	0.50201	0.03		1	3	0	2004	2006
Osteoporosis	C0029456	TTR	7276	P02766	transthyretin	Transporter	461	0.423	0.885	0.51566	0.03		1	3	0	2017	2019
Osteoporosis	C0029456	WNT5A	7474	P41221	Wnt family member 5A	Signaling	375	0.443	0.808	0.98732	0.03		1	3	0	2017	2019
Osteoporosis	C0029456	LPAR2	9170	Q9HBW0	lysophosphatidic acid receptor 2	G-protein coupled receptor	285	0.463	0.846	0.036658	0.03		1	3	0	2017	2019
Osteoporosis	C0029456	MSC	9242	O60682	musculin		241	0.475	0.846	0.024651	0.03		0.667	3	0	2014	2018
Osteoporosis	C0029456	HDAC4	9759	P56524	histone deacetylase 4	Epigenetic regulator	256	0.484	0.885	1	0.03		1	3	0	2017	2019
Osteoporosis	C0029456	TRAP	100187907		triiodothyronine receptor auxiliary protein		80	0.579	0.731		0.02		1	2	0	2018	2019
Osteoporosis	C0029456	COMMD3-BMI1	100532731	P35226	COMMD3-BMI1 readthrough		202	0.488	0.769	0.0014998	0.02		1	2	0	2017	2018
Osteoporosis	C0029456	NAMPT	10135	P43490	nicotinamide phosphoribosyltransferase	Signaling	199	0.502	0.808	0.97914	0.02		1	2	0	2017	2017
Osteoporosis	C0029456	GDF11	10220	O95390	growth differentiation factor 11	Signaling	86	0.584	0.692	0.97645	0.02		1	2	0	2015	2018
Osteoporosis	C0029456	GPNMB	10457	Q14956	glycoprotein nmb	Signaling	103	0.566	0.692	2.8803e-27	0.02		1	2	0	2018	2019
Osteoporosis	C0029456	CRTAP	10491	O75718	cartilage associated protein	Extracellular structure	66	0.636	0.654	0.00055361	0.02		1	2	0	2006	2010
Osteoporosis	C0029456	KHDRBS1	10657	Q07666	KH RNA binding domain containing, signal transduction associated 1	Nucleic acid binding	289	0.457	0.846	0.99423	0.02		1	2	0	2012	2017
Osteoporosis	C0029456	HPSE	10855	Q9Y251	heparanase	Enzyme	393	0.425	0.808	2.266e-14	0.02		1	2	0	2010	2017
Osteoporosis	C0029456	MALT1	10892	Q9UDY8	MALT1 paracaspase	Enzyme	148	0.532	0.769	0.98651	0.02		1	2	0	2019	2019
Osteoporosis	C0029456	MRGPRX3	117195	Q96LB0	MAS related GPR family member X3	G-protein coupled receptor	167	0.529	0.923		0.02		1	2	0	2017	2018
Osteoporosis	C0029456	MRGPRX4	117196	Q96LA9	MAS related GPR family member X4	G-protein coupled receptor	166	0.531	0.923		0.02		1	2	0	2017	2018
Osteoporosis	C0029456	PLK3	1263	Q9H4B4	polo like kinase 3	Kinase	52	0.644	0.538	1.8504e-06	0.02		1	2	0	2017	2018
Osteoporosis	C0029456	GPR151	134391	Q8TDV0	G protein-coupled receptor 151	G-protein coupled receptor	169	0.53	0.923	3.2266e-08	0.02		1	2	0	2017	2018
Osteoporosis	C0029456	CSF1	1435	P09603	colony stimulating factor 1		259	0.473	0.808	0.99634	0.02		1	2	0	2006	2012
Osteoporosis	C0029456	CSF2	1437	P04141	colony stimulating factor 2	Signaling	1028	0.33	0.962	0.83468	0.02		1	2	0	2008	2018
Osteoporosis	C0029456	ADRB2	154	P07550	adrenoceptor beta 2	G-protein coupled receptor	387	0.442	0.923	0.52545	0.02		1	2	0	2015	2018
Osteoporosis	C0029456	CYP2B6	1555	P20813	cytochrome P450 family 2 subfamily B member 6		388	0.428	0.846	1.9303e-10	0.02		1	2	0	1988	2017
Osteoporosis	C0029456	CYP3A4	1576	P08684	cytochrome P450 family 3 subfamily A member 4	Enzyme	291	0.462	0.885	5.7979e-11	0.02		1	2	0	2000	2009
Osteoporosis	C0029456	DDOST	1650	P39656	dolichyl-diphosphooligosaccharide--protein glycosyltransferase non-catalytic subunit	Enzyme	65	0.644	0.692	0.00061409	0.02		1	2	0	2017	2018
Osteoporosis	C0029456	OXER1	165140	Q8TDS5	oxoeicosanoid receptor 1	G-protein coupled receptor	169	0.529	0.923	7.3192e-08	0.02		1	2	0	2017	2018
Osteoporosis	C0029456	ZNF384	171017	Q8TF68	zinc finger protein 384		22	0.705	0.269	0.99842	0.02		1	2	0	2009	2015
Osteoporosis	C0029456	DPEP1	1800	P16444	dipeptidase 1		100	0.57	0.654	3.473e-10	0.02		1	2	0	2017	2018
Osteoporosis	C0029456	DPP4	1803	P27487	dipeptidyl peptidase 4	Enzyme	451	0.42	0.808	7.2797e-09	0.02		0.5	2	0	2017	2019
Osteoporosis	C0029456	JAG1	182	P78504	jagged canonical Notch ligand 1		420	0.429	0.808	1	0.02		1	2	1	2011	2020
Osteoporosis	C0029456	METTL21C	196541	Q5VZV1	methyltransferase like 21C		5	0.89	0.154	1.0629e-06	0.02		1	2	0	2014	2017
Osteoporosis	C0029456	AHSG	197	P02765	alpha 2-HS glycoprotein	Enzyme modulator	204	0.506	0.846	3.209e-10	0.02		1	2	0	2003	2007
Osteoporosis	C0029456	LINC00311	197196	Q8N616	long intergenic non-protein coding RNA 311		4	0.89	0.154		0.02		1	2	0	2018	2019
Osteoporosis	C0029456	EZH2	2146	Q15910	enhancer of zeste 2 polycomb repressive complex 2 subunit	Epigenetic regulator	653	0.376	0.885	1	0.02		1	2	0	2017	2020
Osteoporosis	C0029456	ALDH2	217	P05091	aldehyde dehydrogenase 2 family member	Enzyme	337	0.457	0.885	3.3959e-10	0.02		1	2	1	2012	2017
Osteoporosis	C0029456	GPRC6A	222545	Q5T6X5	G protein-coupled receptor class C group 6 member A	G-protein coupled receptor	173	0.526	0.923	5.5919e-17	0.02		1	2	0	2017	2018
Osteoporosis	C0029456	FES	2242	P07332	FES proto-oncogene, tyrosine kinase	Kinase	101	0.593	0.769	3.7916e-15	0.02		1	2	0	2018	2019
Osteoporosis	C0029456	FOXO1	2308	Q12778	forkhead box O1		380	0.433	0.846	0.99725	0.02		1	2	0	2016	2018
Osteoporosis	C0029456	MCF2L	23263	O15068	MCF.2 cell line derived transforming sequence like	Signaling	124	0.559	0.769	2.7178e-07	0.02		1	2	0	2017	2018
Osteoporosis	C0029456	SATB2	23314	Q9UPW6	SATB homeobox 2	Transcription factor	233	0.503	0.769	0.99999	0.02		1	2	0	2016	2018
Osteoporosis	C0029456	SIRT3	23410	Q9NTG7	sirtuin 3	Epigenetic regulator	227	0.488	0.731	0.00016261	0.02		1	2	0	2017	2018
Osteoporosis	C0029456	MACF1	23499	Q9UPN3	microtubule actin crosslinking factor 1	Cellular structure	62	0.659	0.538	1	0.02		1	2	0	2017	2019
Osteoporosis	C0029456	LPAR3	23566	Q9UBY5	lysophosphatidic acid receptor 3	G-protein coupled receptor	194	0.509	0.923	0.67935	0.02		1	2	0	2017	2018
Osteoporosis	C0029456	ALOX12	239	P18054	arachidonate 12-lipoxygenase, 12S type	Enzyme	119	0.558	0.692	1.4397e-15	0.02		1	2	0	2011	2018
Osteoporosis	C0029456	ALPL	249	P05186	alkaline phosphatase, biomineralization associated	Enzyme	190	0.546	0.769	0.0003636	0.02		1	2	0	2005	2019
Osteoporosis	C0029456	QPCT	25797	Q16769	glutaminyl-peptide cyclotransferase	Enzyme	94	0.568	0.731	1.1987e-15	0.02		1	2	0	2004	2015
Osteoporosis	C0029456	GALNT3	2591	Q14435	polypeptide N-acetylgalactosaminyltransferase 3	Enzyme	80	0.603	0.769	7.4143e-09	0.02		1	2	0	2014	2018
Osteoporosis	C0029456	MRGPRX1	259249	Q96LB2	MAS related GPR family member X1	G-protein coupled receptor	166	0.531	0.923		0.02		1	2	0	2017	2018
Osteoporosis	C0029456	KAT2A	2648	Q92830	lysine acetyltransferase 2A		66	0.61	0.731	0.57331	0.02		1	2	0	2017	2018
Osteoporosis	C0029456	GGCX	2677	P38435	gamma-glutamyl carboxylase		56	0.678	0.538	2.0199e-14	0.02		1	2	0	2019	2019
Osteoporosis	C0029456	AMH	268	P03971	anti-Mullerian hormone		242	0.476	0.846	3.3974e-12	0.02		1	2	0	2017	2019
Osteoporosis	C0029456	ACAD8	27034	Q9UKU7	acyl-CoA dehydrogenase family member 8	Enzyme	203	0.506	0.885	5.6389e-14	0.02		1	2	0	2018	2019
Osteoporosis	C0029456	IL17B	27190	Q9UHF5	interleukin 17B		116	0.553	0.769	0.033631	0.02		1	2	0	2011	2018
Osteoporosis	C0029456	GLP1R	2740	P43220	glucagon like peptide 1 receptor	G-protein coupled receptor	288	0.471	0.846	0.29347	0.02		1	2	0	2019	2019
Osteoporosis	C0029456	GPER1	2852	Q99527	G protein-coupled estrogen receptor 1	G-protein coupled receptor	180	0.505	0.731	0.57434	0.02		1	2	0	2019	2019
Osteoporosis	C0029456	GSR	2936	P00390	glutathione-disulfide reductase	Enzyme	206	0.494	0.846	1.2922e-06	0.02		0.5	2	0	2010	2012
Osteoporosis	C0029456	GSTT1	2952	P30711	glutathione S-transferase theta 1		541	0.393	0.923	0.00014834	0.02		1	2	0	2011	2014
Osteoporosis	C0029456	HDAC1	3065	Q13547	histone deacetylase 1	Epigenetic regulator	277	0.46	0.846	0.61427	0.02		1	2	0	2016	2019
Osteoporosis	C0029456	HIF1A	3091	Q16665	hypoxia inducible factor 1 subunit alpha	Transcription factor	1044	0.327	0.923	0.9777	0.02		1	2	0	2013	2018
Osteoporosis	C0029456	NR4A1	3164	P22736	nuclear receptor subfamily 4 group A member 1	Nuclear receptor	216	0.49	0.731	0.37074	0.02		1	2	0	2017	2018
Osteoporosis	C0029456	FOXA1	3169	P55317	forkhead box A1	Transcription factor	138	0.522	0.731	0.22227	0.02		1	2	0	2009	2018
Osteoporosis	C0029456	HSD11B2	3291	P80365	hydroxysteroid 11-beta dehydrogenase 2	Enzyme	163	0.532	0.808	0.11777	0.02		1	2	0	2018	2019
Osteoporosis	C0029456	HSPB1	3315	P04792	heat shock protein family B (small) member 1		395	0.436	0.808	2.7797e-07	0.02		1	2	0	2015	2016
Osteoporosis	C0029456	HSPB2	3316	Q16082	heat shock protein family B (small) member 2		290	0.457	0.769	0.00032989	0.02		1	2	0	2015	2016
Osteoporosis	C0029456	HSPD1	3329	P10809	heat shock protein family D (Hsp60) member 1		398	0.432	0.808	0.99257	0.02		1	2	0	2018	2019
Osteoporosis	C0029456	IDUA	3425	P35475	alpha-L-iduronidase	Enzyme	258	0.499	0.846	3.7599e-13	0.02		1	2	2	2016	2019
Osteoporosis	C0029456	IFNB1	3456	P01574	interferon beta 1		426	0.421	0.846		0.02		1	2	0	2003	2015
Osteoporosis	C0029456	IGF1R	3480	P08069	insulin like growth factor 1 receptor	Kinase	556	0.399	0.885	0.96799	0.02		1	2	0	2008	2019
Osteoporosis	C0029456	IL10	3586	P22301	interleukin 10		1679	0.281	0.923	0.0058874	0.02		1	2	0	2013	2020
Osteoporosis	C0029456	ITGA1	3672	P56199	integrin subunit alpha 1		58	0.644	0.654	2.6124e-16	0.02		1	2	0	2007	2012
Osteoporosis	C0029456	JUN	3725	P05412	Jun proto-oncogene, AP-1 transcription factor subunit	Transcription factor	344	0.442	0.885	0.05962	0.02		1	2	0	2018	2019
Osteoporosis	C0029456	MALAT1	378938		metastasis associated lung adenocarcinoma transcript 1		336	0.435	0.846		0.02		1	2	0	2019	2019
Osteoporosis	C0029456	LRP1	4035	Q07954	LDL receptor related protein 1		252	0.482	0.769	1	0.02		1	2	0	2012	2018
Osteoporosis	C0029456	LTA	4049	P01374	lymphotoxin alpha	Signaling	353	0.434	0.885	0.19685	0.02		1	2	0	2009	2015
Osteoporosis	C0029456	MIR139	406931		microRNA 139		138	0.527	0.808		0.02		1	2	0	2018	2019
Osteoporosis	C0029456	MIR140	406932		microRNA 140		144	0.522	0.769		0.02		1	2	0	2018	2019
Osteoporosis	C0029456	MIR142	406934		microRNA 142		220	0.48	0.846		0.02		1	2	0	2016	2018
Osteoporosis	C0029456	MIR144	406936		microRNA 144		175	0.5	0.769		0.02		1	2	0	2018	2019
Osteoporosis	C0029456	MIR146A	406938		microRNA 146a		505	0.398	0.885		0.02		1	2	0	2014	2017
Osteoporosis	C0029456	MIR182	406958		microRNA 182		211	0.486	0.846		0.02		1	2	0	2018	2018
Osteoporosis	C0029456	MIR223	407008		microRNA 223		348	0.433	0.808		0.02		1	2	0	2017	2017
Osteoporosis	C0029456	MIR23B	407011		microRNA 23b		137	0.523	0.808		0.02		1	2	0	2018	2018
Osteoporosis	C0029456	MIR27A	407018		microRNA 27a		248	0.466	0.846		0.02		1	2	0	2016	2018
Osteoporosis	C0029456	SMAD2	4087	Q15796	SMAD family member 2	Transcription factor	289	0.456	0.808	0.99661	0.02		1	2	0	2018	2019
Osteoporosis	C0029456	ARSA	410	P15289	arylsulfatase A	Enzyme	376	0.448	0.923	1.0893e-11	0.02		1	2	0	2017	2019
Osteoporosis	C0029456	MAS1	4142	P04201	MAS1 proto-oncogene, G protein-coupled receptor	G-protein coupled receptor	142	0.533	0.769	8.2518e-05	0.02		1	2	0	2017	2017
Osteoporosis	C0029456	MMP3	4314	P08254	matrix metallopeptidase 3	Enzyme	473	0.408	0.885	5.7362e-15	0.02		0.5	2	0	2017	2018
Osteoporosis	C0029456	VN1R17P	441931	Q8TDU5	vomeronasal 1 receptor 17 pseudogene		167	0.529	0.923		0.02		1	2	0	2017	2018
Osteoporosis	C0029456	GPR166P	442206		G protein-coupled receptor 166 pseudogene		165	0.531	0.923		0.02		1	2	0	2017	2018
Osteoporosis	C0029456	MUC1	4582	P15941	mucin 1, cell surface associated		594	0.384	0.885	0.018774	0.02		0.5	2	0	2017	2020
Osteoporosis	C0029456	NELL1	4745	Q92832	neural EGFL like 1	Calcium-binding protein	122	0.539	0.731	8.6694e-12	0.02		1	2	0	2015	2019
Osteoporosis	C0029456	DDR2	4921	Q16832	discoidin domain receptor tyrosine kinase 2	Kinase	147	0.541	0.769	0.5503	0.02		1	2	0	2015	2015
Osteoporosis	C0029456	NOX4	50507	Q9NPH5	NADPH oxidase 4	Enzyme	260	0.471	0.885	5.7555e-20	0.02		1	2	0	2015	2017
Osteoporosis	C0029456	IL20	50604	Q9NYY1	interleukin 20		111	0.556	0.769	1.3447e-06	0.02		1	2	0	2011	2018
Osteoporosis	C0029456	ARHGEF3	50650	Q9NR81	Rho guanine nucleotide exchange factor 3		21	0.751	0.346	0.0040454	0.02		1	2	0	2008	2010
Osteoporosis	C0029456	SBDS	51119	Q9Y3A5	SBDS ribosome maturation factor	Enzyme	105	0.601	0.692	6.2076e-05	0.02		1	2	0	2006	2007
Osteoporosis	C0029456	CXXC5	51523	Q7LFL8	CXXC finger protein 5		35	0.678	0.423	0.88856	0.02		1	2	0	2017	2018
Osteoporosis	C0029456	ATP6V1H	51606	Q9UI12	ATPase H+ transporting V1 subunit H	Transporter	13	0.78	0.346	0.00014523	0.02		1	2	0	2016	2017
Osteoporosis	C0029456	PON1	5444	P27169	paraoxonase 1		496	0.409	0.885	9.8142e-11	0.02		1	2	0	2013	2018
Osteoporosis	C0029456	PPARA	5465	Q07869	peroxisome proliferator activated receptor alpha	Nuclear receptor	408	0.432	0.885	0.030182	0.02		1	2	0	2003	2018
Osteoporosis	C0029456	MEG3	55384		maternally expressed 3		239	0.471	0.846		0.02		1	2	0	2018	2019
Osteoporosis	C0029456	MAPK8	5599	P45983	mitogen-activated protein kinase 8	Kinase	520	0.397	0.885	0.99823	0.02		1	2	0	2018	2019
Osteoporosis	C0029456	ANKH	56172	Q9HCJ1	ANKH inorganic pyrophosphate transport regulator	Transporter	89	0.606	0.692	0.27856	0.02		1	2	0	2005	2007
Osteoporosis	C0029456	RETN	56729	Q9HD89	resistin		302	0.454	0.808	0.036545	0.02		1	2	0	2018	2019
Osteoporosis	C0029456	CA10	56934	Q9NS85	carbonic anhydrase 10		26	0.705	0.5	0.56746	0.02		1	2	0	2009	2015
Osteoporosis	C0029456	MEPE	56955	Q9NQ76	matrix extracellular phosphoglycoprotein		53	0.628	0.654	0.0086273	0.02		1	2	0	2004	2011
Osteoporosis	C0029456	MIR488	574441		microRNA 488		46	0.633	0.692		0.02		1	2	0	2018	2019
Osteoporosis	C0029456	PTN	5764	P21246	pleiotrophin	Signaling	164	0.515	0.808	0.0075073	0.02		1	2	0	2010	2011
Osteoporosis	C0029456	PTPN11	5781	Q06124	protein tyrosine phosphatase non-receptor type 11		702	0.385	0.923	0.99998	0.02		1	2	0	2015	2017
Osteoporosis	C0029456	SQOR	58472	Q9Y6N5	sulfide quinone oxidoreductase		8	0.821	0.308	4.1314e-10	0.02		1	2	1	2015	2018
Osteoporosis	C0029456	MOK	5891	Q9UQ07	MOK protein kinase	Kinase	251	0.476	0.769	8.8397e-22	0.02		1	2	0	2018	2019
Osteoporosis	C0029456	HIVEP3	59269	Q5T1R4	HIVEP zinc finger 3		31	0.722	0.462	0.90584	0.02		1	2	0	2018	2019
Osteoporosis	C0029456	TRPV4	59341	Q9HBA0	transient receptor potential cation channel subfamily V member 4	Ion channel	422	0.457	0.808	2.237e-16	0.02		1	2	0	2013	2019
Osteoporosis	C0029456	RBP4	5950	P02753	retinol binding protein 4	Transporter	217	0.493	0.808	0.51951	0.02		1	2	0	2018	2020
Osteoporosis	C0029456	RNU1-4	6060		RNA, U1 small nuclear 4		56	0.626	0.577		0.02		1	2	0	2018	2019
Osteoporosis	C0029456	RPS5	6193	P46782	ribosomal protein S5	Nucleic acid binding	3	0.89	0.154	0.94764	0.02		1	2	0	2017	2018
Osteoporosis	C0029456	SALL1	6299	Q9NSC2	spalt like transcription factor 1	Transcription factor	156	0.539	0.808	0.99971	0.02		1	2	0	2017	2019
Osteoporosis	C0029456	SFRP4	6424	Q6FHJ7	secreted frizzled related protein 4		155	0.524	0.654	9.2586e-05	0.02		1	2	1	2011	2014
Osteoporosis	C0029456	BMP7	655	P18075	bone morphogenetic protein 7	Signaling	197	0.498	0.769	0.12727	0.02		1	2	0	2018	2019
Osteoporosis	C0029456	SLC12A3	6559	P55017	solute carrier family 12 member 3	Transporter	252	0.493	0.808	3.0324e-32	0.02		1	2	0	1998	2005
Osteoporosis	C0029456	SOX4	6659	Q06945	SRY-box transcription factor 4	Transcription factor	246	0.489	0.808	0.92656	0.02		1	2	0	2016	2017
Osteoporosis	C0029456	STAT1	6772	P42224	signal transducer and activator of transcription 1	Nucleic acid binding	531	0.399	0.885	0.99999	0.02		1	2	0	2010	2015
Osteoporosis	C0029456	TAZ	6901	Q16635	tafazzin	Enzyme	252	0.477	0.808	0.72591	0.02		1	2	0	2018	2019
Osteoporosis	C0029456	TGM2	7052	P21980	transglutaminase 2	Enzyme	315	0.445	0.808	6.8118e-18	0.02		1	2	0	2017	2019
Osteoporosis	C0029456	TPH1	7166	P17752	tryptophan hydroxylase 1		127	0.553	0.731	3.1872e-07	0.02		1	2	0	2014	2015
Osteoporosis	C0029456	TRAF3	7187	Q13114	TNF receptor associated factor 3	Signaling	129	0.541	0.769	0.99869	0.02		1	2	0	2018	2019
Osteoporosis	C0029456	TRAF6	7189	Q9Y4K3	TNF receptor associated factor 6	Signaling	254	0.472	0.808	0.99739	0.02		1	2	0	2007	2019
Osteoporosis	C0029456	TRPS1	7227	Q9UHF7	transcriptional repressor GATA binding 1		248	0.537	0.769	1	0.02		1	2	1	2011	2018
Osteoporosis	C0029456	UGT2B17	7367	O75795	UDP glucuronosyltransferase family 2 member B17		52	0.641	0.577	9.6905e-08	0.02		1	2	0	2008	2013
Osteoporosis	C0029456	CXCR4	7852	P61073	C-X-C motif chemokine receptor 4	G-protein coupled receptor	739	0.362	0.923	0.017804	0.02		1	2	0	2017	2018
Osteoporosis	C0029456	FTO	79068	Q9C0B1	FTO alpha-ketoglutarate dependent dioxygenase		286	0.486	0.885	8.364e-08	0.02		1	2	0	2011	2018
Osteoporosis	C0029456	EHMT1	79813	Q9H9B1	euchromatic histone lysine methyltransferase 1	Epigenetic regulator	371	0.46	0.808	1	0.02		1	2	0	2018	2019
Osteoporosis	C0029456	THSD4	79875	Q6ZMP0	thrombospondin type 1 domain containing 4	Enzyme	22	0.78	0.269	4.8082e-07	0.02		1	2	0	2008	2012
Osteoporosis	C0029456	CCDC170	80129	Q8IYT3	coiled-coil domain containing 170		22	0.751	0.308	8.6099e-24	0.02		1	2	4	2014	2019
Osteoporosis	C0029456	FZD4	8322	Q9ULV1	frizzled class receptor 4	G-protein coupled receptor	239	0.49	0.923	0.96962	0.02		1	2	0	2017	2018
Osteoporosis	C0029456	CAT	847	P04040	catalase	Enzyme	794	0.359	0.962	1.6263e-10	0.02		0.5	2	0	2012	2019
Osteoporosis	C0029456	BHLHE40	8553	O14503	basic helix-loop-helix family member e40	Transcription factor	113	0.544	0.731	0.99444	0.02		1	2	0	2014	2017
Osteoporosis	C0029456	SQSTM1	8878	Q13501	sequestosome 1		470	0.428	0.885	0.00086035	0.02		1	2	0	2017	2018
Osteoporosis	C0029456	HSPB3	8988	Q12988	heat shock protein family B (small) member 3		327	0.448	0.769	6.0944e-05	0.02		1	2	0	2015	2016
Osteoporosis	C0029456	IL32	9235	P24001	interleukin 32		200	0.495	0.731	3.7471e-09	0.02		1	2	0	2017	2018
Osteoporosis	C0029456	NOG	9241	Q13253	noggin		206	0.518	0.731	0.89026	0.02		1	2	0	2009	2019
Osteoporosis	C0029456	CD38	952	P28907	CD38 molecule	Enzyme	473	0.407	0.885	2.3129e-06	0.02		1	2	0	2017	2020
Osteoporosis	C0029456	CLOCK	9575	O15516	clock circadian regulator		309	0.463	0.885	0.99957	0.02		1	2	0	2017	2018
Osteoporosis	C0029456	RAPGEF5	9771	Q92565	Rap guanine nucleotide exchange factor 5	Enzyme modulator	151	0.524	0.769	0.98099	0.02		1	2	0	2009	2019
Osteoporosis	C0029456	ABI1	10006	Q8IZP0	abl interactor 1	Enzyme modulator	56	0.641	0.538	0.63911	0.01		1	1	0	2019	2019
Osteoporosis	C0029456	HOTAIR	100124700		HOX transcript antisense RNA		234	0.475	0.769		0.01		1	1	0	2019	2019
Osteoporosis	C0029456	ZGLP1	100125288	P0C6A0	zinc finger GATA like protein 1		186	0.512	0.808	0.3868	0.01		1	1	0	2019	2019
Osteoporosis	C0029456	MIR708	100126333		microRNA 708		86	0.57	0.692		0.01		1	1	0	2018	2018
Osteoporosis	C0029456	MIR885	100126334		microRNA 885		70	0.597	0.615		0.01		1	1	0	2018	2018
Osteoporosis	C0029456	MIR543	100126335		microRNA 543		68	0.593	0.692		0.01		1	1	0	2018	2018
Osteoporosis	C0029456	MIR874	100126343		microRNA 874		53	0.628	0.577		0.01		1	1	0	2018	2018
Osteoporosis	C0029456	MIR889	100126345		microRNA 889		28	0.695	0.462		0.01		1	1	0	2019	2019
Osteoporosis	C0029456	MSC-AS1	100132891		MSC antisense RNA 1		7	0.839	0.231	0.00069491	0.01		1	1	0	2019	2019
Osteoporosis	C0029456	CASC11	100270680		cancer susceptibility 11		45	0.641	0.577		0.01		1	1	0	2019	2019
Osteoporosis	C0029456	MIR1292	100302138		microRNA 1292		4	0.931	0.154		0.01		1	1	0	2018	2018
Osteoporosis	C0029456	MIR1270	100302179		microRNA 1270		23	0.711	0.346		0.01		1	1	0	2017	2017
Osteoporosis	C0029456	MIR1297	100302187		microRNA 1297		32	0.682	0.5		0.01		1	1	0	2019	2019
Osteoporosis	C0029456	MIR2861	100422910		microRNA 2861		15	0.76	0.269		0.01		1	1	0	2009	2009
Osteoporosis	C0029456	LINC01672	100505887		long intergenic non-protein coding RNA 1672		268	0.462	0.846		0.01		1	1	0	2018	2018
Osteoporosis	C0029456	TMX2-CTNND1	100528016		TMX2-CTNND1 readthrough (NMD candidate)		138	0.538	0.769		0.01		1	1	0	2018	2018
Osteoporosis	C0029456	MIR4516	100616258		microRNA 4516		26	0.695	0.385		0.01		1	1	0	2018	2018
Osteoporosis	C0029456	ZBTB40-IT1	100874345		ZBTB40 intronic transcript 1		1	1	0.077		0.01		1	1	0	2019	2019
Osteoporosis	C0029456	TSPAN5	10098	P62079	tetraspanin 5		9	0.78	0.308	0.90951	0.01		1	1	0	2018	2018
Osteoporosis	C0029456	LRPPRC	10128	P42704	leucine rich pentatricopeptide repeat containing		220	0.493	0.769	2.3019e-10	0.01		1	1	0	2019	2019
Osteoporosis	C0029456	TOB1	10140	P50616	transducer of ERBB2, 1		39	0.674	0.462	0.95365	0.01		0	1	0	2012	2012
Osteoporosis	C0029456	ANGPTL7	10218	O43827	angiopoietin like 7	Signaling	18	0.76	0.269	9.168e-17	0.01		1	1	0	2019	2019
Osteoporosis	C0029456	MIR8084	102467005		microRNA 8084		7	0.839	0.231		0.01		1	1	0	2017	2017
Osteoporosis	C0029456	CDK9	1025	P50750	cyclin dependent kinase 9	Kinase	204	0.498	0.769	8.893e-05	0.01		1	1	0	2018	2018
Osteoporosis	C0029456	SPRY1	10252	O43609	sprouty RTK signaling antagonist 1	Signaling	63	0.603	0.577	0.0030398	0.01		1	1	0	2013	2013
Osteoporosis	C0029456	CBSL	102724560	P0DN79;P35520	cystathionine beta-synthase like		129	0.54	0.808		0.01		1	1	0	2017	2017
Osteoporosis	C0029456	AKR1A1	10327	P14550	aldo-keto reductase family 1 member A1	Enzyme	185	0.51	0.846	6.6621e-07	0.01		1	1	0	2017	2017
Osteoporosis	C0029456	CDR1	1038	P51861	cerebellar degeneration related protein 1		87	0.576	0.808		0.01		1	1	0	2019	2019
Osteoporosis	C0029456	TUBB3	10381	Q13509	tubulin beta 3 class III	Cellular structure	259	0.486	0.808	2.5676e-10	0.01		1	1	1	2018	2018
Osteoporosis	C0029456	ATG7	10533	O95352	autophagy related 7	Enzyme	179	0.505	0.769	7.3758e-12	0.01		1	1	0	2018	2018
Osteoporosis	C0029456	MAB21L2	10586	Q9Y586	mab-21 like 2		22	0.743	0.308	0.43769	0.01		1	1	0	2012	2012
Osteoporosis	C0029456	AHSA1	10598	O95433	activator of HSP90 ATPase activity 1		526	0.396	0.923	0.99896	0.01		1	1	0	2019	2019
Osteoporosis	C0029456	TRIM16	10626	O95361	tripartite motif containing 16		37	0.67	0.462	3.1558e-09	0.01		1	1	0	2020	2020
Osteoporosis	C0029456	CAMKK2	10645	Q96RR4	calcium/calmodulin dependent protein kinase kinase 2	Kinase	62	0.617	0.654	0.091625	0.01		1	1	0	2013	2013
Osteoporosis	C0029456	TNFSF13B	10673	Q9Y275	TNF superfamily member 13b		282	0.46	0.731	0.98193	0.01		1	1	0	2017	2017
Osteoporosis	C0029456	DLL3	10683	Q9NYJ7	delta like canonical Notch ligand 3		134	0.552	0.654	5.3576e-05	0.01		1	1	0	2018	2018
Osteoporosis	C0029456	ZNF266	10781	Q14584	zinc finger protein 266	Transcription factor	7	0.839	0.269	0.022887	0.01		1	1	0	2010	2010
Osteoporosis	C0029456	STARD3	10948	Q14849	StAR related lipid transfer domain containing 3		21	0.729	0.346	7.8915e-05	0.01		1	1	0	2018	2018
Osteoporosis	C0029456	LOC110013312	110013312		BGLAP promoter region		13	0.76	0.269		0.01		1	1	0	2018	2018
Osteoporosis	C0029456	CHAD	1101	O15335	chondroadherin	Receptor	11	0.821	0.192	0.0069766	0.01		1	1	0	2014	2014
Osteoporosis	C0029456	WWP1	11059	Q9H0M0	WW domain containing E3 ubiquitin protein ligase 1	Enzyme	40	0.659	0.577	0.99966	0.01		1	1	0	2018	2018
Osteoporosis	C0029456	DUSP14	11072	O95147	dual specificity phosphatase 14		13	0.78	0.308	0.12114	0.01		1	1	0	2019	2019
Osteoporosis	C0029456	AKR1C4	1109	P17516	aldo-keto reductase family 1 member C4	Enzyme	76	0.587	0.846	2.2341e-17	0.01		1	1	0	2019	2019
Osteoporosis	C0029456	CIT	11113	O14578	citron rho-interacting serine/threonine kinase	Kinase	127	0.555	0.692	0.9997	0.01		1	1	0	2018	2018
Osteoporosis	C0029456	WIF1	11197	Q9Y5W5	WNT inhibitory factor 1	Calcium-binding protein	171	0.507	0.731	1.3249e-09	0.01		1	1	0	2019	2019
Osteoporosis	C0029456	ADCY6	112	O43306	adenylate cyclase 6		28	0.729	0.5	0.0058268	0.01		1	1	0	2018	2018
Osteoporosis	C0029456	AKAP11	11215	Q9UKA4	A-kinase anchoring protein 11		2	1	0.077	0.97878	0.01		1	1	0	2018	2018
Osteoporosis	C0029456	C1QTNF3	114899	Q9BXJ4	C1q and TNF related 3		26	0.695	0.577	1.8089e-07	0.01		1	1	0	2018	2018
Osteoporosis	C0029456	C1QTNF4	114900	Q9BXJ3	C1q and TNF related 4		7	0.861	0.154	0.17229	0.01		1	1	0	2019	2019
Osteoporosis	C0029456	CTHRC1	115908	Q96CG8	collagen triple helix repeat containing 1	Enzyme	105	0.556	0.692	2.6661e-05	0.01		1	1	0	2019	2019
Osteoporosis	C0029456	CLC	1178	Q05315	Charcot-Leyden crystal galectin	Signaling	44	0.65	0.731	2.3026e-05	0.01		1	1	0	1998	1998
Osteoporosis	C0029456	CLCN5	1184	P51795	chloride voltage-gated channel 5	Ion channel	101	0.593	0.577	0.99242	0.01		1	1	0	1998	1998
Osteoporosis	C0029456	CLU	1191	P10909	clusterin		412	0.426	0.885	7.8072e-05	0.01		1	1	0	2019	2019
Osteoporosis	C0029456	H4-16	121504	P62805	H4 histone 16	Nucleic acid binding	122	0.54	0.692	0.022279	0.01		1	1	0	2019	2019
Osteoporosis	C0029456	RXFP2	122042	Q8WXD0	relaxin family peptide receptor 2	G-protein coupled receptor	16	0.729	0.308	9.8971e-16	0.01		1	1	0	2008	2008
Osteoporosis	C0029456	PLIN2	123	Q99541	perilipin 2	Transporter	100	0.564	0.692	7.5281e-09	0.01		1	1	0	2011	2011
Osteoporosis	C0029456	CCR5	1234	P51681	C-C motif chemokine receptor 5 (gene/pseudogene)	G-protein coupled receptor	508	0.398	0.885	4.3094e-10	0.01		1	1	0	2017	2017
Osteoporosis	C0029456	LTB4R	1241	Q15722	leukotriene B4 receptor	G-protein coupled receptor	107	0.576	0.692	0.11994	0.01		1	1	0	2015	2015
Osteoporosis	C0029456	OSCAR	126014	Q8IYS5	osteoclast associated Ig-like receptor		17	0.743	0.462	0.00033644	0.01		1	1	0	2011	2011
Osteoporosis	C0029456	COL4A4	1286	P53420	collagen type IV alpha 4 chain		53	0.644	0.5	6.7123e-16	0.01		1	1	0	2017	2017
Osteoporosis	C0029456	COL9A3	1299	Q14050	collagen type IX alpha 3 chain		125	0.569	0.769	3.278e-12	0.01		1	1	0	2017	2017
Osteoporosis	C0029456	COL11A1	1301	P12107	collagen type XI alpha 1 chain		268	0.495	0.846	1	0.01		1	1	0	2017	2017
Osteoporosis	C0029456	COMP	1311	P49747	cartilage oligomeric matrix protein		230	0.503	0.808	1.3462e-09	0.01		1	1	0	2017	2017
Osteoporosis	C0029456	COMT	1312	P21964	catechol-O-methyltransferase	Enzyme	622	0.4	0.923	1.1377e-06	0.01		1	1	0	2004	2004
Osteoporosis	C0029456	ADM	133	P35318	adrenomedullin	Signaling	405	0.436	0.808	0.040831	0.01		1	1	0	2017	2017
Osteoporosis	C0029456	SLCO6A1	133482	Q86UG4	solute carrier organic anion transporter family member 6A1	Transporter	449	0.412	0.885	2.8807e-11	0.01		1	1	1	2012	2012
Osteoporosis	C0029456	CPE	1363	P16870	carboxypeptidase E		101	0.584	0.692	0.99233	0.01		1	1	0	2018	2018
Osteoporosis	C0029456	CPT1A	1374	P50416	carnitine palmitoyltransferase 1A	Enzyme	143	0.555	0.808	5.114e-09	0.01		1	1	0	2017	2017
Osteoporosis	C0029456	CREB1	1385	P16220	cAMP responsive element binding protein 1		294	0.463	0.885	0.99673	0.01		1	1	0	2019	2019
Osteoporosis	C0029456	CRHR1	1394	P34998	corticotropin releasing hormone receptor 1		183	0.517	0.769	3.7856e-05	0.01		1	1	0	2012	2012
Osteoporosis	C0029456	CRK	1398	P46108	CRK proto-oncogene, adaptor protein		544	0.394	0.923	0.95936	0.01		1	1	0	2019	2019
Osteoporosis	C0029456	CRX	1406	O43186	cone-rod homeobox	Transcription factor	128	0.565	0.692	0.51043	0.01		1	1	0	2019	2019
Osteoporosis	C0029456	CRY2	1408	Q49AN0	cryptochrome circadian regulator 2	Enzyme	76	0.599	0.692	0.00031808	0.01		1	1	1	2016	2016
Osteoporosis	C0029456	CSE1L	1434	P55060	chromosome segregation 1 like	Enzyme modulator	163	0.521	0.808	1	0.01		1	1	0	2018	2018
Osteoporosis	C0029456	CSF3	1440	P09919	colony stimulating factor 3		687	0.377	0.885	0.38046	0.01		1	1	0	1996	1996
Osteoporosis	C0029456	OR2AG1	144125	Q9H205	olfactory receptor family 2 subfamily AG member 1 (gene/pseudogene)	G-protein coupled receptor	100	0.582	0.808	3.1156e-11	0.01		1	1	0	2007	2007
Osteoporosis	C0029456	ADRA1D	146	P25100	adrenoceptor alpha 1D	G-protein coupled receptor	48	0.636	0.731	4.0117e-05	0.01		1	1	0	2004	2004
Osteoporosis	C0029456	IL34	146433	Q6ZMJ4	interleukin 34		103	0.56	0.769	0.55444	0.01		1	1	0	2020	2020
Osteoporosis	C0029456	CST5	1473	P28325	cystatin D		11	0.821	0.231	6.8894e-06	0.01		1	1	0	2019	2019
Osteoporosis	C0029456	IGSF23	147710	A1L1A6	immunoglobulin superfamily member 23		4	0.861	0.154	0.0096591	0.01		1	1	0	2019	2019
Osteoporosis	C0029456	CTH	1491	P32929	cystathionine gamma-lyase	Enzyme	93	0.578	0.615	7.482e-08	0.01		1	1	0	2017	2017
Osteoporosis	C0029456	PDIK1L	149420	Q8N165	PDLIM1 interacting kinase 1 like	Kinase	138	0.534	0.769	0.26436	0.01		1	1	0	2019	2019
Osteoporosis	C0029456	CTNND1	1500	O60716	catenin delta 1	Cellular structure	196	0.5	0.808	0.99999	0.01		1	1	0	2018	2018
Osteoporosis	C0029456	CTSB	1508	P07858	cathepsin B	Enzyme	304	0.457	0.846	5.8819e-11	0.01		1	1	0	2017	2017
Osteoporosis	C0029456	GPBAR1	151306	Q8TDU6	G protein-coupled bile acid receptor 1	G-protein coupled receptor	122	0.548	0.731	1.3633e-09	0.01		1	1	0	2019	2019
Osteoporosis	C0029456	XXYLT1	152002	Q8NBI6	xyloside xylosyltransferase 1		16	0.78	0.231	0.0013246	0.01		1	1	1	2018	2018
Osteoporosis	C0029456	CTSZ	1522	Q9UBR2	cathepsin Z	Enzyme	51	0.647	0.577	2.2587e-16	0.01		1	1	0	2019	2019
Osteoporosis	C0029456	CX3CR1	1524	P49238	C-X3-C motif chemokine receptor 1	G-protein coupled receptor	310	0.457	0.885	0.061371	0.01		1	1	0	2019	2019
Osteoporosis	C0029456	CYBB	1536	P04839	cytochrome b-245 beta chain	Ion channel	343	0.452	0.885	0.99904	0.01		1	1	0	2016	2016
Osteoporosis	C0029456	CYP1B1	1545	Q16678	cytochrome P450 family 1 subfamily B member 1	Enzyme	304	0.457	0.769	2.2024e-05	0.01		1	1	1	2009	2009
Osteoporosis	C0029456	VPS13B	157680	Q7Z7G8	vacuolar protein sorting 13 homolog B		158	0.579	0.769	2.5029e-45	0.01		1	1	0	2010	2010
Osteoporosis	C0029456	DBH	1621	P09172	dopamine beta-hydroxylase		202	0.511	0.846	3.3352e-10	0.01		1	1	0	2017	2017
Osteoporosis	C0029456	DDIT3	1649	P35638	DNA damage inducible transcript 3		264	0.467	0.846	0.59066	0.01		1	1	0	2018	2018
Osteoporosis	C0029456	DECR1	1666	Q16698	2,4-dienoyl-CoA reductase 1	Enzyme	399	0.426	0.885	4.4689e-14	0.01		1	1	0	2019	2019
Osteoporosis	C0029456	TMEM64	169200	Q6YI46	transmembrane protein 64		3	0.931	0.077	0.49005	0.01		1	1	0	2019	2019
Osteoporosis	C0029456	DLX5	1749	P56178	distal-less homeobox 5	Transcription factor	69	0.604	0.692	0.21842	0.01		1	1	0	2016	2016
Osteoporosis	C0029456	DNASE1L3	1776	Q13609	deoxyribonuclease 1 like 3		126	0.575	0.769	3.0012e-05	0.01		1	1	0	2020	2020
Osteoporosis	C0029456	AGRP	181	O00253	agouti related neuropeptide	Signaling	233	0.488	0.769	0.00069912	0.01		1	1	0	2019	2019
Osteoporosis	C0029456	TSC22D3	1831	Q99576	TSC22 domain family member 3		64	0.619	0.654	0.4339	0.01		1	1	0	2010	2010
Osteoporosis	C0029456	SLC26A2	1836	P50443	solute carrier family 26 member 2	Transporter	198	0.553	0.692	7.4963e-07	0.01		1	1	0	2009	2009
Osteoporosis	C0029456	EGFR	1956	P00533	epidermal growth factor receptor	Kinase	1394	0.295	0.885	0.36837	0.01		1	1	0	2019	2019
Osteoporosis	C0029456	AHR	196	P35869	aryl hydrocarbon receptor	Transcription factor	532	0.41	0.923	0.99999	0.01		1	1	0	2014	2014
Osteoporosis	C0029456	EPHA2	1969	P29317	EPH receptor A2	Kinase	187	0.501	0.731	1.073e-05	0.01		1	1	0	2018	2018
Osteoporosis	C0029456	SLC51A	200931	Q86UW1	solute carrier family 51 subunit alpha	Transporter	10	0.792	0.231	0.069643	0.01		1	1	0	2019	2019
Osteoporosis	C0029456	FLCN	201163	Q8NFG4	folliculin		160	0.537	0.885	0.78892	0.01		1	1	0	2018	2018
Osteoporosis	C0029456	STOM	2040	P27105	stomatin	Enzyme modulator	39	0.666	0.538	2.7047e-05	0.01		1	1	0	2017	2017
Osteoporosis	C0029456	ETFA	2108	P13804	electron transfer flavoprotein subunit alpha	Enzyme	195	0.508	0.731	0.0029217	0.01		0	1	0	2017	2017
Osteoporosis	C0029456	EXT1	2131	Q16394	exostosin glycosyltransferase 1	Enzyme	205	0.522	0.769	0.99732	0.01		1	1	0	2005	2005
Osteoporosis	C0029456	F2R	2149	P25116	coagulation factor II thrombin receptor	G-protein coupled receptor	347	0.444	0.846	0.0084678	0.01		1	1	0	2019	2019
Osteoporosis	C0029456	F10	2159	P00742	coagulation factor X	Enzyme	228	0.493	0.769	2.3473e-06	0.01		1	1	0	2017	2017
Osteoporosis	C0029456	ALDH1A1	216	P00352	aldehyde dehydrogenase 1 family member A1	Enzyme	270	0.46	0.846	0.95448	0.01		1	1	0	2019	2019
Osteoporosis	C0029456	FABP4	2167	P15090	fatty acid binding protein 4		194	0.5	0.808	5.1764e-05	0.01		1	1	0	2011	2011
Osteoporosis	C0029456	FABP3	2170	P05413	fatty acid binding protein 3		95	0.585	0.692	0.44326	0.01		0	1	0	2008	2008
Osteoporosis	C0029456	FANCC	2176	Q00597	FA complementation group C		218	0.507	0.808	2.7921e-13	0.01		1	1	0	2018	2018
Osteoporosis	C0029456	FASN	2194	P49327	fatty acid synthase	Enzyme	245	0.474	0.846	1	0.01		1	1	0	2019	2019
Osteoporosis	C0029456	FGF13	2258	Q92913	fibroblast growth factor 13	Signaling	167	0.514	0.808	0.89489	0.01		1	1	0	2017	2017
Osteoporosis	C0029456	CILK1	22858	Q9UPZ9	ciliogenesis associated kinase 1	Kinase	142	0.545	0.808	1.3376e-05	0.01		1	1	0	2019	2019
Osteoporosis	C0029456	SIRT2	22933	Q8IXJ6	sirtuin 2	Epigenetic regulator	172	0.51	0.769	2.3295e-08	0.01		1	1	0	2013	2013
Osteoporosis	C0029456	KDM1A	23028	O60341	lysine demethylase 1A	Epigenetic regulator	185	0.512	0.808	0.99667	0.01		1	1	0	2018	2018
Osteoporosis	C0029456	KDM4B	23030	O94953	lysine demethylase 4B	Epigenetic regulator	71	0.606	0.462	1	0.01		1	1	0	2012	2012
Osteoporosis	C0029456	SAMD4A	23034	Q9UPU9	sterile alpha motif domain containing 4A		28	0.78	0.308	0.99958	0.01		1	1	0	2017	2017
Osteoporosis	C0029456	FOXO3	2309	O43524	forkhead box O3		381	0.431	0.808	0.98806	0.01		1	1	0	2018	2018
Osteoporosis	C0029456	ZNF423	23090	Q2M1K9	zinc finger protein 423		97	0.592	0.808	0.99996	0.01		1	1	1	2018	2018
Osteoporosis	C0029456	AKR1B1	231	P15121	aldo-keto reductase family 1 member B	Enzyme	220	0.491	0.885	2.0216e-05	0.01		1	1	0	2020	2020
Osteoporosis	C0029456	KDM6B	23135	O15054	lysine demethylase 6B	Epigenetic regulator	173	0.514	0.808	1	0.01		1	1	0	2012	2012
Osteoporosis	C0029456	FLII	2314	Q13045	FLII actin remodeling protein		198	0.52	0.808	5.5313e-12	0.01		1	1	0	2018	2018
Osteoporosis	C0029456	FLT3	2322	P36888	fms related receptor tyrosine kinase 3	Kinase	270	0.462	0.654	0.60777	0.01		1	1	0	2019	2019
Osteoporosis	C0029456	BICD2	23299	Q8TD16	BICD cargo adaptor 2		97	0.615	0.731	0.98272	0.01		1	1	0	2017	2017
Osteoporosis	C0029456	DICER1	23405	Q9UPY3	dicer 1, ribonuclease III	Enzyme	302	0.446	0.846	1	0.01		0	1	0	2012	2012
Osteoporosis	C0029456	ANGPTL2	23452	Q9UKU9	angiopoietin like 2	Signaling	125	0.545	0.731	0.0014712	0.01		1	1	0	2018	2018
Osteoporosis	C0029456	CLCF1	23529	Q9UBD9	cardiotrophin like cytokine factor 1		54	0.67	0.462	0.94791	0.01		1	1	0	2019	2019
Osteoporosis	C0029456	FOSB	2354	P53539	FosB proto-oncogene, AP-1 transcription factor subunit	Transcription factor	278	0.463	0.846	0.97553	0.01		1	1	0	2018	2018
Osteoporosis	C0029456	SEC14L2	23541	O76054	SEC14 like lipid binding 2		198	0.494	0.885	2.9195e-08	0.01		1	1	0	2019	2019
Osteoporosis	C0029456	SMUG1	23583	Q53HV7	single-strand-selective monofunctional uracil-DNA glycosylase 1		1034	0.322	0.923	0.00045154	0.01		1	1	0	2018	2018
Osteoporosis	C0029456	NUP62	23636	P37198	nucleoporin 62	Transporter	273	0.47	0.885	0.95006	0.01		1	1	0	2017	2017
Osteoporosis	C0029456	ALOX15	246	P16050	arachidonate 15-lipoxygenase	Enzyme	205	0.502	0.846	1.1397e-23	0.01		1	1	0	2005	2005
Osteoporosis	C0029456	IL27	246778	Q8NEV9	interleukin 27		286	0.457	0.808	0.78232	0.01		1	1	0	2017	2017
Osteoporosis	C0029456	MTOR	2475	P42345	mechanistic target of rapamycin kinase	Kinase	960	0.343	0.885	1	0.01		1	1	0	2018	2018
Osteoporosis	C0029456	FRZB	2487	Q92765	frizzled related protein		89	0.573	0.654	0.0010842	0.01		1	1	2	2014	2014
Osteoporosis	C0029456	RICTOR	253260	Q6R327	RPTOR independent companion of MTOR complex 2		82	0.592	0.615	1	0.01		1	1	0	2019	2019
Osteoporosis	C0029456	FYN	2534	P06241	FYN proto-oncogene, Src family tyrosine kinase	Kinase	116	0.556	0.731	0.99406	0.01		1	1	0	2007	2007
Osteoporosis	C0029456	SLC41A1	254428	Q8IVJ1	solute carrier family 41 member 1	Transporter	13	0.769	0.385	0.65493	0.01		1	1	0	2017	2017
Osteoporosis	C0029456	NPNT	255743	Q6UXI9	nephronectin		55	0.659	0.654	2.7295e-10	0.01		1	1	0	2016	2016
Osteoporosis	C0029456	DCAF13	25879	Q9NV06	DDB1 and CUL4 associated factor 13	Nucleic acid binding	10	0.821	0.192	8.943e-10	0.01		1	1	0	2010	2010
Osteoporosis	C0029456	RNF19A	25897	Q9NV58	ring finger protein 19A, RBR E3 ubiquitin protein ligase	Enzyme	523	0.397	0.923	0.025305	0.01		1	1	0	2019	2019
Osteoporosis	C0029456	WWTR1	25937	Q9GZV5	WW domain containing transcription regulator 1	Enzyme modulator	134	0.529	0.615	0.93914	0.01		1	1	0	2017	2017
Osteoporosis	C0029456	DNM3	26052	Q9UQ16	dynamin 3	Enzyme modulator	48	0.716	0.462	0.0024197	0.01		1	1	1	2018	2018
Osteoporosis	C0029456	POLDIP2	26073	Q9Y2S7	DNA polymerase delta interacting protein 2		530	0.396	0.923	0.41407	0.01		1	1	0	2019	2019
Osteoporosis	C0029456	AMD1	262	P17707	adenosylmethionine decarboxylase 1	Enzyme	84	0.593	0.577	0.98227	0.01		1	1	0	2018	2018
Osteoporosis	C0029456	FGF21	26291	Q9NSA1	fibroblast growth factor 21	Signaling	236	0.485	0.769	0.029439	0.01		1	1	0	2015	2015
Osteoporosis	C0029456	AMD1P2	263		adenosylmethionine decarboxylase 1 pseudogene 2		71	0.608	0.538		0.01		1	1	0	2018	2018
Osteoporosis	C0029456	GBP1	2633	P32455	guanylate binding protein 1	Enzyme modulator	53	0.626	0.731	1.2564e-15	0.01		1	1	0	2018	2018
Osteoporosis	C0029456	GDF2	2658	Q9UK05	growth differentiation factor 2	Signaling	152	0.529	0.731	0.0024656	0.01		1	1	0	2019	2019
Osteoporosis	C0029456	MSTN	2660	O14793	myostatin	Signaling	159	0.528	0.731	0.5052	0.01		1	1	0	2017	2017
Osteoporosis	C0029456	AMFR	267	Q9UKV5	autocrine motility factor receptor		71	0.599	0.692	5.8368e-05	0.01		1	1	0	2016	2016
Osteoporosis	C0029456	GFI1	2672	Q99684	growth factor independent 1 transcriptional repressor	Transcription factor	132	0.546	0.769	0.25492	0.01		1	1	0	2018	2018
Osteoporosis	C0029456	RNU1-1	26871		RNA, U1 small nuclear 1		66	0.608	0.731		0.01		1	1	0	2005	2005
Osteoporosis	C0029456	GJA4	2701	P35212	gap junction protein alpha 4	Cell-cell junction	39	0.663	0.5	0.055777	0.01		1	1	0	2007	2007
Osteoporosis	C0029456	NOX1	27035	Q9Y5S8	NADPH oxidase 1		142	0.536	0.808	8.6564e-08	0.01		1	1	0	2019	2019
Osteoporosis	C0029456	IL37	27178	Q9NZH6	interleukin 37		280	0.459	0.846	0.00012343	0.01		1	1	0	2015	2015
Osteoporosis	C0029456	HPGDS	27306	O60760	hematopoietic prostaglandin D synthase		570	0.388	0.923	1.8063e-06	0.01		1	1	0	2012	2012
Osteoporosis	C0029456	EIF3K	27335	Q9UBQ5	eukaryotic translation initiation factor 3 subunit K		42	0.65	0.577	0.0021017	0.01		1	1	0	2019	2019
Osteoporosis	C0029456	RABGEF1	27342	Q9UJ41	RAB guanine nucleotide exchange factor 1	Enzyme modulator	122	0.55	0.731	0.00063083	0.01		1	1	0	2018	2018
Osteoporosis	C0029456	GLO1	2739	Q04760	glyoxalase I		137	0.537	0.769	9.6718e-07	0.01		1	1	0	2018	2018
Osteoporosis	C0029456	GLS	2744	O94925	glutaminase	Enzyme	217	0.489	0.808	0.96154	0.01		1	1	0	2019	2019
Osteoporosis	C0029456	ABO	28	P16442	ABO, alpha 1-3-N-acetylgalactosaminyltransferase and alpha 1-3-galactosyltransferase	Enzyme	443	0.427	0.885		0.01		0	1	0	2019	2019
Osteoporosis	C0029456	GPLD1	2822	P80108	glycosylphosphatidylinositol specific phospholipase D1		44	0.656	0.577	1.5871e-15	0.01		1	1	0	2018	2018
Osteoporosis	C0029456	H19	283120		H19 imprinted maternally expressed transcript		242	0.494	0.923		0.01		1	1	0	2017	2017
Osteoporosis	C0029456	SIGLEC15	284266	Q6ZMC9	sialic acid binding Ig like lectin 15		7	0.89	0.192	8.2148e-09	0.01		1	1	0	2018	2018
Osteoporosis	C0029456	RSPO1	284654	Q2MKA7	R-spondin 1		81	0.593	0.731	1.4418e-06	0.01		1	1	0	2013	2013
Osteoporosis	C0029456	GPR39	2863	O43194	G protein-coupled receptor 39	G-protein coupled receptor	45	0.65	0.615	2.8069e-09	0.01		1	1	0	2019	2019
Osteoporosis	C0029456	GRN	2896	P28799	granulin precursor		412	0.435	0.846	0.069666	0.01		1	1	0	2019	2019
Osteoporosis	C0029456	OSTM1	28962	Q86WC4	osteoclastogenesis associated transmembrane protein 1		66	0.644	0.577	0.011293	0.01		1	1	0	2018	2018
Osteoporosis	C0029456	GSTM1	2944	P09488	glutathione S-transferase mu 1		627	0.38	0.923	0.0020641	0.01		1	1	1	2011	2011
Osteoporosis	C0029456	GSTM3	2947	P21266	glutathione S-transferase mu 3		111	0.552	0.808	4.3638e-07	0.01		1	1	1	2012	2012
Osteoporosis	C0029456	GSTP1	2950	P09211	glutathione S-transferase pi 1		610	0.383	0.923	0.014155	0.01		1	1	1	2014	2014
Osteoporosis	C0029456	GTF2B	2959	Q00403	general transcription factor IIB	Transcription factor	17	0.769	0.308	0.00011548	0.01		1	1	0	2000	2000
Osteoporosis	C0029456	GTF2H1	2965	P32780	general transcription factor IIH subunit 1	Transcription factor	258	0.469	0.846	0.98982	0.01		1	1	0	2017	2017
Osteoporosis	C0029456	SNX10	29887	Q9Y5X0	sorting nexin 10		83	0.633	0.577	3.3891e-10	0.01		1	1	0	2012	2012
Osteoporosis	C0029456	PKN3	29941	Q6P5Z2	protein kinase N3	Kinase	18	0.821	0.269	6.1081e-19	0.01		1	1	0	2017	2017
Osteoporosis	C0029456	PADI1	29943	Q9ULC6	peptidyl arginine deiminase 1		54	0.644	0.692	2.0388e-15	0.01		1	1	0	2010	2010
Osteoporosis	C0029456	ANXA1	301	P04083	annexin A1		336	0.442	0.885	1.2009e-07	0.01		1	1	0	2019	2019
Osteoporosis	C0029456	HBM	3042	Q6B0K9	hemoglobin subunit mu		18	0.805	0.269	0.012271	0.01		1	1	0	2020	2020
Osteoporosis	C0029456	CXXC1	30827	Q9P0U4	CXXC finger protein 1		16	0.792	0.385	0.89506	0.01		1	1	0	2015	2015
Osteoporosis	C0029456	UBE2K	3093	P61086	ubiquitin conjugating enzyme E2 K		58	0.631	0.654	0.98621	0.01		1	1	0	2019	2019
Osteoporosis	C0029456	HLA-A	3105	P04439	major histocompatibility complex, class I, A		672	0.37	0.846	0.0013299	0.01		1	1	0	2015	2015
Osteoporosis	C0029456	HLA-B	3106	P01889	major histocompatibility complex, class I, B		706	0.379	0.885	3.8642e-05	0.01		1	1	0	2019	2019
Osteoporosis	C0029456	HMGCR	3156	P04035	3-hydroxy-3-methylglutaryl-CoA reductase		154	0.529	0.692	0.99861	0.01		1	1	0	2017	2017
Osteoporosis	C0029456	HNRNPL	3191	P14866	heterogeneous nuclear ribonucleoprotein L		40	0.663	0.5	0.99685	0.01		1	1	0	2019	2019
Osteoporosis	C0029456	HP	3240	P00738	haptoglobin	Enzyme	464	0.412	0.885	1.736e-05	0.01		1	1	0	2019	2019
Osteoporosis	C0029456	HPRT1	3251	P00492	hypoxanthine phosphoribosyltransferase 1	Enzyme	210	0.5	0.808	0.93728	0.01		1	1	0	2019	2019
Osteoporosis	C0029456	PRMT1	3276	Q99873	protein arginine methyltransferase 1	Epigenetic regulator	110	0.552	0.808	0.99907	0.01		0	1	0	2018	2018
Osteoporosis	C0029456	APEX1	328	P27695	apurinic/apyrimidinic endodeoxyribonuclease 1		305	0.458	0.846	1.9191e-07	0.01		1	1	0	2019	2019
Osteoporosis	C0029456	HSD17B1	3292	P14061	hydroxysteroid 17-beta dehydrogenase 1	Enzyme	69	0.61	0.615	0.00013421	0.01		1	1	0	2000	2000
Osteoporosis	C0029456	HSP90AA1	3320	P07900	heat shock protein 90 alpha family class A member 1	Chaperone	455	0.411	0.923	0.86025	0.01		1	1	0	2018	2018
Osteoporosis	C0029456	ICAM1	3383	P05362	intercellular adhesion molecule 1		737	0.364	0.962	0.035295	0.01		1	1	0	2007	2007
Osteoporosis	C0029456	ASB16-AS1	339201	Q495Z4	ASB16 antisense RNA 1		4	0.931	0.154		0.01		1	1	0	2018	2018
Osteoporosis	C0029456	STING1	340061	Q86WV6	stimulator of interferon response cGAMP interactor 1		159	0.522	0.769	0.0012067	0.01		1	1	0	2020	2020
Osteoporosis	C0029456	GOLGA6A	342096	Q9NYA3	golgin A6 family member A		90	0.592	0.654	1.61e-05	0.01		1	1	0	2018	2018
Osteoporosis	C0029456	IFIT2	3433	P09913	interferon induced protein with tetratricopeptide repeats 2		42	0.656	0.5	0.25099	0.01		1	1	0	2017	2017
Osteoporosis	C0029456	IFIT1	3434	P09914	interferon induced protein with tetratricopeptide repeats 1		39	0.666	0.5	0.00027793	0.01		1	1	0	2017	2017
Osteoporosis	C0029456	IFNG	3458	P01579	interferon gamma		1519	0.288	0.962	0.47156	0.01		1	1	0	2012	2012
Osteoporosis	C0029456	IFRD1	3475	O00458	interferon related developmental regulator 1		49	0.666	0.462	0.0012141	0.01		1	1	0	2018	2018
Osteoporosis	C0029456	IGFBP5	3488	P24593	insulin like growth factor binding protein 5	Enzyme modulator	126	0.544	0.692	0.96283	0.01		1	1	0	2018	2018
Osteoporosis	C0029456	FASLG	356	P48023	Fas ligand	Signaling	398	0.43	0.885	0.18345	0.01		1	1	0	2018	2018
Osteoporosis	C0029456	IL3	3562	P08700	interleukin 3		211	0.489	0.731	2.5874e-09	0.01		1	1	0	2010	2010
Osteoporosis	C0029456	IL6ST	3572	P40189	interleukin 6 signal transducer	Signaling	260	0.475	0.808	0.99978	0.01		1	1	0	2019	2019
Osteoporosis	C0029456	CXCL8	3576	P10145	C-X-C motif chemokine ligand 8	Signaling	1254	0.31	0.962	0.00027377	0.01		1	1	0	2015	2015
Osteoporosis	C0029456	IL15	3600	P40933	interleukin 15		426	0.422	0.846	0.70859	0.01		1	1	0	2009	2009
Osteoporosis	C0029456	INS	3630	P01308	insulin		405	0.445	0.923	0.30091	0.01		1	1	0	2016	2016
Osteoporosis	C0029456	INSL3	3640	P51460	insulin like 3		63	0.604	0.538	0.015764	0.01		1	1	0	2008	2008
Osteoporosis	C0029456	IREB2	3658	P48200	iron responsive element binding protein 2	Enzyme	82	0.619	0.577	0.99991	0.01		1	1	0	2019	2019
Osteoporosis	C0029456	IRF2	3660	P14316	interferon regulatory factor 2	Transcription factor	86	0.575	0.769	0.79793	0.01		1	1	0	2017	2017
Osteoporosis	C0029456	ABCC6	368	O95255	ATP binding cassette subfamily C member 6	Transporter	181	0.54	0.654	5.6167e-35	0.01		1	1	0	2015	2015
Osteoporosis	C0029456	ITGAV	3685	P06756	integrin subunit alpha V		141	0.526	0.769	0.00022844	0.01		1	1	0	2007	2007
Osteoporosis	C0029456	ITGB1	3688	P05556	integrin subunit beta 1	Receptor	210	0.496	0.808	0.98208	0.01		1	1	0	2018	2018
Osteoporosis	C0029456	ITGB2	3689	P05107	integrin subunit beta 2	Receptor	340	0.444	0.923	5.0817e-15	0.01		1	1	0	2017	2017
Osteoporosis	C0029456	JAK1	3716	P23458	Janus kinase 1	Kinase	239	0.474	0.769	0.99998	0.01		1	1	0	2017	2017
Osteoporosis	C0029456	JAK2	3717	O60674	Janus kinase 2	Kinase	644	0.385	0.885	0.65372	0.01		1	1	0	2017	2017
Osteoporosis	C0029456	JUNB	3726	P17275	JunB proto-oncogene, AP-1 transcription factor subunit	Transcription factor	264	0.467	0.769	0.86299	0.01		1	1	0	2018	2018
Osteoporosis	C0029456	JUND	3727	P17535	JunD proto-oncogene, AP-1 transcription factor subunit	Transcription factor	242	0.475	0.808	0.70054	0.01		1	1	0	2018	2018
Osteoporosis	C0029456	GSTK1	373156	Q9Y2Q3	glutathione S-transferase kappa 1		445	0.412	0.885	1.9374e-06	0.01		1	1	0	2012	2012
Osteoporosis	C0029456	KIT	3815	P10721	KIT proto-oncogene, receptor tyrosine kinase	Kinase	715	0.366	0.808	0.98087	0.01		1	1	0	2007	2007
Osteoporosis	C0029456	IFITM5	387733	A6NNB3	interferon induced transmembrane protein 5		28	0.736	0.231	2.1754e-06	0.01		1	1	0	2020	2020
Osteoporosis	C0029456	LBP	3929	P18428	lipopolysaccharide binding protein		156	0.525	0.808	4.1897e-15	0.01		1	1	0	2018	2018
Osteoporosis	C0029456	ASIC2	40	Q16515	acid sensing ion channel subunit 2	Ion channel	50	0.653	0.538	0.99912	0.01		1	1	0	2019	2019
Osteoporosis	C0029456	LOX	4015	P28300	lysyl oxidase		328	0.447	0.846	0.98769	0.01		1	1	0	2004	2004
Osteoporosis	C0029456	MIRLET7C	406885		microRNA let-7c		154	0.514	0.808		0.01		1	1	0	2019	2019
Osteoporosis	C0029456	MIRLET7G	406890		microRNA let-7g		68	0.606	0.769		0.01		1	1	0	2016	2016
Osteoporosis	C0029456	MIR100	406892		microRNA 100		146	0.521	0.846		0.01		1	1	0	2019	2019
Osteoporosis	C0029456	MIR106B	406900		microRNA 106b		143	0.523	0.808		0.01		1	1	0	2017	2017
Osteoporosis	C0029456	MIR10B	406903		microRNA 10b		167	0.509	0.808		0.01		1	1	0	2018	2018
Osteoporosis	C0029456	MIR122	406906		microRNA 122		250	0.468	0.808		0.01		1	1	0	2018	2018
Osteoporosis	C0029456	MIR126	406913		microRNA 126		305	0.447	0.846		0.01		1	1	0	2017	2017
Osteoporosis	C0029456	MIR137	406928		microRNA 137		171	0.513	0.846		0.01		1	1	0	2018	2018
Osteoporosis	C0029456	MIR149	406941		microRNA 149		140	0.524	0.769		0.01		1	1	0	2019	2019
Osteoporosis	C0029456	MIR152	406943		microRNA 152		136	0.521	0.769		0.01		1	1	0	2019	2019
Osteoporosis	C0029456	MIR154	406946		microRNA 154		71	0.593	0.577		0.01		1	1	0	2019	2019
Osteoporosis	C0029456	MIR16-2	406951		microRNA 16-2		17	0.736	0.346		0.01		1	1	0	2018	2018
Osteoporosis	C0029456	MIR185	406961		microRNA 185		106	0.551	0.808		0.01		1	1	0	2019	2019
Osteoporosis	C0029456	MIR187	406963		microRNA 187		71	0.593	0.731		0.01		1	1	0	2020	2020
Osteoporosis	C0029456	MIR19B1	406980		microRNA 19b-1		144	0.529	0.769		0.01		1	1	0	2020	2020
Osteoporosis	C0029456	MIR200A	406983		microRNA 200a		156	0.519	0.808		0.01		1	1	0	2019	2019
Osteoporosis	C0029456	MIR221	407006		microRNA 221		304	0.449	0.846		0.01		1	1	0	2017	2017
Osteoporosis	C0029456	MIR23A	407010		microRNA 23a		174	0.499	0.808		0.01		1	1	0	2019	2019
Osteoporosis	C0029456	MIR25	407014		microRNA 25		148	0.517	0.769		0.01		1	1	0	2016	2016
Osteoporosis	C0029456	MIR26B	407017		microRNA 26b		128	0.529	0.808		0.01		1	1	0	2019	2019
Osteoporosis	C0029456	MIR30A	407029		microRNA 30a		218	0.478	0.808		0.01		1	1	0	2019	2019
Osteoporosis	C0029456	MIR30B	407030		microRNA 30b		109	0.555	0.808		0.01		1	1	0	2016	2016
Osteoporosis	C0029456	MIR320A	407037		microRNA 320a		145	0.526	0.808		0.01		1	1	0	2019	2019
Osteoporosis	C0029456	MIR34B	407041		microRNA 34b		165	0.509	0.808		0.01		1	1	1	2016	2016
Osteoporosis	C0029456	MIR96	407053		microRNA 96		134	0.536	0.769		0.01		1	1	0	2018	2018
Osteoporosis	C0029456	MIR98	407054		microRNA 98		104	0.565	0.731		0.01		1	1	0	2019	2019
Osteoporosis	C0029456	SMAD1	4086	Q15797	SMAD family member 1	Transcription factor	138	0.533	0.731	0.98803	0.01		1	1	0	2019	2019
Osteoporosis	C0029456	SMAD4	4089	Q13485	SMAD family member 4	Transcription factor	575	0.401	0.808	0.99881	0.01		1	1	0	2017	2017
Osteoporosis	C0029456	SMAD5	4090	Q99717	SMAD family member 5	Transcription factor	55	0.633	0.615	0.99838	0.01		1	1	0	2019	2019
Osteoporosis	C0029456	SMAD6	4091	O43541	SMAD family member 6	Transcription factor	93	0.579	0.731	3.6282e-20	0.01		1	1	0	2009	2009
Osteoporosis	C0029456	SMAD7	4092	O15105	SMAD family member 7	Transcription factor	269	0.47	0.769	0.54854	0.01		1	1	0	2018	2018
Osteoporosis	C0029456	SMAD9	4093	O15198	SMAD family member 9	Transcription factor	43	0.666	0.308	6.4444e-05	0.01		1	1	0	2020	2020
Osteoporosis	C0029456	MARK3	4140	P27448	microtubule affinity regulating kinase 3	Kinase	24	0.729	0.423	1.4273e-06	0.01		1	1	1	2018	2018
Osteoporosis	C0029456	MBL2	4153	P11226	mannose binding lectin 2	Receptor	563	0.39	0.846	0.0026836	0.01		0	1	0	2014	2014
Osteoporosis	C0029456	MCM6	4175	Q14566	minichromosome maintenance complex component 6	Enzyme	41	0.666	0.615	0.97833	0.01		1	1	1	2017	2017
Osteoporosis	C0029456	MECP2	4204	P51608	methyl-CpG binding protein 2	Epigenetic regulator	664	0.414	0.846	0.89382	0.01		1	1	0	2017	2017
Osteoporosis	C0029456	MGP	4256	P08493	matrix Gla protein		160	0.539	0.846	3.6072e-05	0.01		1	1	0	2000	2000
Osteoporosis	C0029456	MITF	4286	O75030	melanocyte inducing transcription factor		244	0.499	0.808	0.98119	0.01		1	1	0	2007	2007
Osteoporosis	C0029456	ACHE	43	P22303	acetylcholinesterase (Cartwright blood group)	Enzyme	418	0.445	0.885	0.99827	0.01		1	1	0	2019	2019
Osteoporosis	C0029456	MMP17	4326	Q9ULZ9	matrix metallopeptidase 17	Enzyme	30	0.705	0.308	2.1964e-08	0.01		1	1	0	2018	2018
Osteoporosis	C0029456	MARCHF11	441061	A6NNE9	membrane associated ring-CH-type finger 11		14	0.769	0.385	0.003113	0.01		1	1	0	2020	2020
Osteoporosis	C0029456	MIR328	442901		microRNA 328		99	0.558	0.769		0.01		1	1	0	2016	2016
Osteoporosis	C0029456	MIR339	442907		microRNA 339		61	0.608	0.615		0.01		1	1	0	2019	2019
Osteoporosis	C0029456	MIR342	442909		microRNA 342		111	0.547	0.769		0.01		1	1	0	2018	2018
Osteoporosis	C0029456	MIR373	442918		microRNA 373		97	0.556	0.692		0.01		1	1	0	2019	2019
Osteoporosis	C0029456	MST1R	4486	Q04912	macrophage stimulating 1 receptor	Kinase	133	0.542	0.808	7.8684e-37	0.01		1	1	0	2017	2017
Osteoporosis	C0029456	MT1G	4495	P13640	metallothionein 1G		64	0.604	0.731	0.032173	0.01		1	1	0	2010	2010
Osteoporosis	C0029456	ATP6	4508	P00846	ATP synthase F0 subunit 6	Transporter	226	0.541	0.731		0.01		1	1	0	2018	2018
Osteoporosis	C0029456	MTNR1B	4544	P49286	melatonin receptor 1B	G-protein coupled receptor	93	0.588	0.731	0.00064771	0.01		1	1	1	2016	2016
Osteoporosis	C0029456	MYOG	4656	P15173	myogenin	Transcription factor	56	0.623	0.615	0.89602	0.01		1	1	0	2019	2019
Osteoporosis	C0029456	NDUFAB1	4706	O14561	NADH:ubiquinone oxidoreductase subunit AB1	Transporter	45	0.656	0.692	0.52661	0.01		1	1	0	2018	2018
Osteoporosis	C0029456	ATP12A	479	P54707	ATPase H+/K+ transporting non-gastric alpha2 subunit	Transporter	102	0.575	0.769	7.1254e-14	0.01		1	1	0	2019	2019
Osteoporosis	C0029456	NFKB1	4790	P19838	nuclear factor kappa B subunit 1	Transcription factor	551	0.396	0.923	1	0.01		1	1	0	2018	2018
Osteoporosis	C0029456	NFKB2	4791	Q00653	nuclear factor kappa B subunit 2	Transcription factor	194	0.509	0.808	1	0.01		1	1	0	2017	2017
Osteoporosis	C0029456	NFKBIA	4792	P25963	NFKB inhibitor alpha		226	0.487	0.885	0.99452	0.01		1	1	0	2017	2017
Osteoporosis	C0029456	NNAT	4826	Q16517	neuronatin		50	0.633	0.538	0.40136	0.01		1	1	0	2017	2017
Osteoporosis	C0029456	NM	4827		neutrophil migration		250	0.473	0.808		0.01		1	1	0	2019	2019
Osteoporosis	C0029456	NPY	4852	P01303	neuropeptide Y	Signaling	381	0.447	0.846	0.14294	0.01		1	1	0	2017	2017
Osteoporosis	C0029456	SLC11A2	4891	P49281	solute carrier family 11 member 2	Transporter	99	0.566	0.769	0.0066528	0.01		1	1	0	2017	2017
Osteoporosis	C0029456	ACR	49	P10323	acrosin	Enzyme	230	0.493	0.846	0.012215	0.01		1	1	0	2019	2019
Osteoporosis	C0029456	NTRK1	4914	P04629	neurotrophic receptor tyrosine kinase 1	Kinase	443	0.422	0.808	1.9568e-06	0.01		1	1	0	2017	2017
Osteoporosis	C0029456	ROR2	4920	Q01974	receptor tyrosine kinase like orphan receptor 2	Kinase	250	0.498	0.731	0.00012401	0.01		1	1	0	2012	2012
Osteoporosis	C0029456	NTS	4922	P30990	neurotensin		184	0.517	0.769	3.8527e-05	0.01		1	1	0	2019	2019
Osteoporosis	C0029456	MIR375	494324		microRNA 375		226	0.476	0.769		0.01		1	1	0	2017	2017
Osteoporosis	C0029456	ATP4A	495	P20648	ATPase H+/K+ transporting subunit alpha	Transporter	101	0.575	0.769	9.4424e-12	0.01		1	1	0	2019	2019
Osteoporosis	C0029456	OGN	4969	P20774	osteoglycin		55	0.631	0.577	0.00074118	0.01		1	1	0	2017	2017
Osteoporosis	C0029456	OXA1L	5018	Q15070	OXA1L mitochondrial inner membrane protein	Transporter	75	0.59	0.731	1.8749e-10	0.01		1	1	0	2017	2017
Osteoporosis	C0029456	PAEP	5047	P09466	progestagen associated endometrial protein	Enzyme	397	0.43	0.846	3.1109e-08	0.01		1	1	0	2018	2018
Osteoporosis	C0029456	DELEC1	50514	Q9P2X7	deleted in esophageal cancer 1		92	0.573	0.692	2.6727e-05	0.01		1	1	0	2017	2017
Osteoporosis	C0029456	PAH	5053	P00439	phenylalanine hydroxylase		219	0.516	0.769	6.4046e-23	0.01		1	1	0	2018	2018
Osteoporosis	C0029456	MBL3P	50639		mannose-binding lectin family member 3, pseudogene		152	0.518	0.769		0.01		0	1	0	2014	2014
Osteoporosis	C0029456	ADIPOR1	51094	Q96A54	adiponectin receptor 1	Receptor	148	0.529	0.808	0.6584	0.01		1	1	0	2017	2017
Osteoporosis	C0029456	ANGPTL4	51129	Q9BY76	angiopoietin like 4	Signaling	198	0.498	0.731	2.3089e-11	0.01		1	1	0	2011	2011
Osteoporosis	C0029456	DCTN4	51164	Q9UJW0	dynactin subunit 4		253	0.472	0.846	0.73221	0.01		1	1	0	2017	2017
Osteoporosis	C0029456	CRBN	51185	Q96SW2	cereblon	Enzyme	130	0.551	0.654	0.00028911	0.01		1	1	0	2018	2018
Osteoporosis	C0029456	PHF20	51230	Q9BVI0	PHD finger protein 20		45	0.65	0.615	0.99875	0.01		1	1	0	2017	2017
Osteoporosis	C0029456	GOLM1	51280	Q8NBJ4	golgi membrane protein 1		100	0.56	0.692	9.6171e-09	0.01		1	1	0	2018	2018
Osteoporosis	C0029456	DCDC2	51473	Q9UHG0	doublecortin domain containing 2		128	0.546	0.769	5.6611e-10	0.01		1	1	0	2018	2018
Osteoporosis	C0029456	ENPP1	5167	P22413	ectonucleotide pyrophosphatase/phosphodiesterase 1	Enzyme	247	0.498	0.808	4.9944e-08	0.01		1	1	0	2020	2020
Osteoporosis	C0029456	SUFU	51684	Q9UMX1	SUFU negative regulator of hedgehog signaling		272	0.493	0.769	0.99992	0.01		1	1	0	2018	2018
Osteoporosis	C0029456	PFN1	5216	P07737	profilin 1		119	0.565	0.769	0.73258	0.01		1	1	0	2019	2019
Osteoporosis	C0029456	ABCB1	5243	P08183	ATP binding cassette subfamily B member 1	Transporter	933	0.344	0.885	1.2564e-05	0.01		1	1	0	2009	2009
Osteoporosis	C0029456	IL17D	53342	Q8TAD2	interleukin 17D		259	0.464	0.808	0.19796	0.01		1	1	0	2017	2017
Osteoporosis	C0029456	PLG	5340	P00747	plasminogen	Enzyme	586	0.389	0.923	0.010345	0.01		1	1	0	2012	2012
Osteoporosis	C0029456	PLXNA2	5362	O75051	plexin A2		307	0.447	0.808	1.0768e-06	0.01		1	1	0	2006	2006
Osteoporosis	C0029456	SEPTIN4	5414	O43236;Q8NEP4	septin 4	Enzyme modulator	48	0.644	0.692	2.7268e-05	0.01		1	1	0	2009	2009
Osteoporosis	C0029456	TERF2IP	54386	Q9NYB0	TERF2 interacting protein		126	0.548	0.731	2.6683e-05	0.01		1	1	0	2018	2018
Osteoporosis	C0029456	TMCO1	54499	Q9UM00	transmembrane and coiled-coil domains 1		122	0.588	0.654	9.41e-10	0.01		1	1	0	2019	2019
Osteoporosis	C0029456	PPBP	5473	P02775	pro-platelet basic protein	Signaling	111	0.544	0.808	0.057739	0.01		1	1	0	2018	2018
Osteoporosis	C0029456	TET2	54790	Q6N021	tet methylcytosine dioxygenase 2		362	0.458	0.808	4.3334e-54	0.01		0	1	0	2020	2020
Osteoporosis	C0029456	TUG1	55000		taurine up-regulated 1		134	0.522	0.769		0.01		1	1	0	2019	2019
Osteoporosis	C0029456	RMND1	55005	Q9NWS8	required for meiotic nuclear division 1 homolog		59	0.674	0.462	1.0863e-09	0.01		1	1	0	2019	2019
Osteoporosis	C0029456	GPATCH1	55094	Q9BRR8	G-patch domain containing 1		12	0.792	0.154	1.5481e-11	0.01		1	1	0	2014	2014
Osteoporosis	C0029456	RCBTB1	55213	Q8NDN9	RCC1 and BTB domain containing protein 1	Enzyme modulator	112	0.572	0.692	1.5605e-06	0.01		1	1	0	2018	2018
Osteoporosis	C0029456	DRAM1	55332	Q8N682	DNA damage regulated autophagy modulator 1		37	0.678	0.385	0.22771	0.01		1	1	0	2019	2019
Osteoporosis	C0029456	LGR4	55366	Q9BXB1	leucine rich repeat containing G protein-coupled receptor 4	G-protein coupled receptor	68	0.617	0.808	0.48705	0.01		1	1	0	2018	2018
Osteoporosis	C0029456	H4C15	554313	P62805	H4 clustered histone 15		121	0.541	0.692		0.01		1	1	0	2019	2019
Osteoporosis	C0029456	PLXNA3	55558	P51805	plexin A3		42	0.67	0.769	0.054893	0.01		1	1	0	2018	2018
Osteoporosis	C0029456	BMP2K	55589	Q9NSY1	BMP2 inducible kinase	Kinase	14	0.792	0.346	0.21901	0.01		1	1	0	2006	2006
Osteoporosis	C0029456	PRKAA1	5562	Q13131	protein kinase AMP-activated catalytic subunit alpha 1	Kinase	325	0.453	0.846	0.13725	0.01		1	1	0	2018	2018
Osteoporosis	C0029456	PRKAA2	5563	P54646	protein kinase AMP-activated catalytic subunit alpha 2	Kinase	317	0.456	0.846	3.5282e-08	0.01		1	1	0	2018	2018
Osteoporosis	C0029456	PRKAB1	5564	Q9Y478	protein kinase AMP-activated non-catalytic subunit beta 1	Kinase	296	0.46	0.846	0.0052573	0.01		1	1	0	2018	2018
Osteoporosis	C0029456	VPS35	55737	Q96QK1	VPS35 retromer complex component	Transporter	66	0.656	0.5	0.96921	0.01		1	1	0	2017	2017
Osteoporosis	C0029456	PRKCD	5580	Q05655	protein kinase C delta	Kinase	287	0.48	0.846	0.99995	0.01		1	1	0	2019	2019
Osteoporosis	C0029456	DCAF6	55827	Q58WW2	DDB1 and CUL4 associated factor 6	Enzyme modulator	23	0.729	0.385	0.086476	0.01		1	1	0	2012	2012
Osteoporosis	C0029456	USE1	55850	Q9NZ43	unconventional SNARE in the ER 1		89	0.592	0.769	2.0712e-05	0.01		1	1	0	2018	2018
Osteoporosis	C0029456	SLC22A11	55867	Q9NSA0	solute carrier family 22 member 11	Transporter	7	0.839	0.154	1.2995e-07	0.01		1	1	2	2008	2008
Osteoporosis	C0029456	NKRF	55922	O15226	NFKB repressing factor	Nucleic acid binding	13	0.78	0.385	0.99661	0.01		1	1	0	2018	2018
Osteoporosis	C0029456	MAPK7	5598	Q13164	mitogen-activated protein kinase 7	Kinase	127	0.553	0.654	0.0031023	0.01		1	1	0	2017	2017
Osteoporosis	C0029456	MYDGF	56005	Q969H8	myeloid derived growth factor		295	0.451	0.846	3.4923e-06	0.01		1	1	0	2017	2017
Osteoporosis	C0029456	MAP2K7	5609	O14733	mitogen-activated protein kinase kinase 7	Kinase	408	0.419	0.808	0.99552	0.01		1	1	0	2018	2018
Osteoporosis	C0029456	PROP1	5626	O75360	PROP paired-like homeobox 1		117	0.576	0.615	0.087746	0.01		1	1	0	2013	2013
Osteoporosis	C0029456	METTL3	56339	Q86U44	methyltransferase like 3		79	0.585	0.538	1.799e-07	0.01		1	1	0	2018	2018
Osteoporosis	C0029456	LGMN	5641	Q99538	legumain	Enzyme	95	0.579	0.731	0.00040535	0.01		1	1	0	2019	2019
Osteoporosis	C0029456	PYY	5697	P10082	peptide YY	Signaling	88	0.588	0.615	0.011784	0.01		1	1	0	2019	2019
Osteoporosis	C0029456	BACH1	571	O14867	BTB domain and CNC homolog 1		86	0.585	0.731	0.57072	0.01		1	1	0	2019	2019
Osteoporosis	C0029456	SMURF1	57154	Q9HCE7	SMAD specific E3 ubiquitin protein ligase 1	Enzyme	70	0.595	0.615	0.6118	0.01		1	1	0	2017	2017
Osteoporosis	C0029456	SALL4	57167	Q9UJQ4	spalt like transcription factor 4	Transcription factor	245	0.489	0.769	0.99997	0.01		1	1	0	2018	2018
Osteoporosis	C0029456	PTCH1	5727	Q13635	patched 1		604	0.398	0.885	1	0.01		1	1	1	2019	2019
Osteoporosis	C0029456	PTEN	5728	P60484	phosphatase and tensin homolog	Enzyme	1349	0.305	0.923	0.25651	0.01		1	1	0	2019	2019
Osteoporosis	C0029456	DANCR	57291	P0C864	differentiation antagonizing non-protein coding RNA		65	0.601	0.615		0.01		1	1	0	2015	2015
Osteoporosis	C0029456	MIR451A	574411		microRNA 451a		177	0.505	0.769		0.01		1	1	0	2019	2019
Osteoporosis	C0029456	MIR485	574436		microRNA 485		70	0.593	0.731		0.01		1	1	0	2018	2018
Osteoporosis	C0029456	MIR498	574460		microRNA 498		49	0.633	0.5		0.01		1	1	0	2019	2019
Osteoporosis	C0029456	MIR503	574506		microRNA 503		111	0.551	0.808		0.01		1	1	0	2014	2014
Osteoporosis	C0029456	SEMA6A	57556	Q9H2E6	semaphorin 6A	Signaling	211	0.486	0.808	0.99976	0.01		1	1	0	2019	2019
Osteoporosis	C0029456	PTMA	5757	P06454	prothymosin alpha		71	0.604	0.731	0.034451	0.01		0	1	0	2012	2012
Osteoporosis	C0029456	MIER1	57708	Q8N108	MIER1 transcriptional regulator	Nucleic acid binding	8	0.792	0.346	0.28881	0.01		1	1	0	2019	2019
Osteoporosis	C0029456	ZNF410	57862	Q86VK4	zinc finger protein 410	Transcription factor	75	0.585	0.769	0.35337	0.01		1	1	0	2009	2009
Osteoporosis	C0029456	PTPRF	5792	P10586	protein tyrosine phosphatase receptor type F	Enzyme	95	0.578	0.615	1	0.01		1	1	0	2010	2010
Osteoporosis	C0029456	PTX3	5806	P26022	pentraxin 3		296	0.457	0.808	6.9827e-05	0.01		1	1	0	2017	2017
Osteoporosis	C0029456	BCHE	590	P06276	butyrylcholinesterase		392	0.447	0.923	1.0643e-13	0.01		1	1	0	2019	2019
Osteoporosis	C0029456	RAN	5901	P62826	RAN, member RAS oncogene family	Enzyme modulator	87	0.576	0.808	0.97576	0.01		1	1	0	2017	2017
Osteoporosis	C0029456	RARG	5916	P13631	retinoic acid receptor gamma	Nuclear receptor	62	0.608	0.731	0.99478	0.01		1	1	0	2018	2018
Osteoporosis	C0029456	RARRES2	5919	Q99969	retinoic acid receptor responder 2		180	0.519	0.731	2.716e-05	0.01		1	1	0	2017	2017
Osteoporosis	C0029456	KDM5A	5927	P29375	lysine demethylase 5A		69	0.597	0.731	1	0.01		1	1	0	2016	2016
Osteoporosis	C0029456	PLEKHA1	59338	Q9HB21	pleckstrin homology domain containing A1	Epigenetic regulator	17	0.769	0.269	0.0002347	0.01		1	1	0	2018	2018
Osteoporosis	C0029456	RELA	5970	Q04206	RELA proto-oncogene, NF-kB subunit	Transcription factor	483	0.406	0.885	0.99948	0.01		1	1	0	2017	2017
Osteoporosis	C0029456	CPAT1	60502		cerebral palsy, ataxic 1		34	0.674	0.654		0.01		1	1	0	2018	2018
Osteoporosis	C0029456	GAS5	60674		growth arrest specific 5		184	0.497	0.808		0.01		1	1	0	2019	2019
Osteoporosis	C0029456	RORA	6095	P35398	RAR related orphan receptor A	Nuclear receptor	158	0.533	0.808	0.40096	0.01		1	1	0	2012	2012
Osteoporosis	C0029456	RPGR	6103	Q92834	retinitis pigmentosa GTPase regulator		167	0.536	0.692	0.99804	0.01		1	1	0	2019	2019
Osteoporosis	C0029456	RPL29	6159	P47914	ribosomal protein L29	Nucleic acid binding	48	0.644	0.462	0.19534	0.01		1	1	0	2011	2011
Osteoporosis	C0029456	RPL31	6160	P62899	ribosomal protein L31	Nucleic acid binding	14	0.78	0.308	0.84958	0.01		1	1	0	2017	2017
Osteoporosis	C0029456	RPLP0	6175	P05388	ribosomal protein lateral stalk subunit P0		16	0.736	0.5	0.76762	0.01		1	1	0	2019	2019
Osteoporosis	C0029456	MIR455	619556		microRNA 455		92	0.559	0.769		0.01		1	1	0	2018	2018
Osteoporosis	C0029456	BDNF	627	P23560	brain derived neurotrophic factor	Signaling	992	0.345	0.923	0.65626	0.01		1	1	0	2019	2019
Osteoporosis	C0029456	S100A4	6275	P26447	S100 calcium binding protein A4	Calcium-binding protein	308	0.448	0.769	0.0061838	0.01		1	1	0	2019	2019
Osteoporosis	C0029456	S100A12	6283	P80511	S100 calcium binding protein A12	Calcium-binding protein	221	0.488	0.846	0.48234	0.01		1	1	0	2007	2007
Osteoporosis	C0029456	S100P	6286	P25815	S100 calcium binding protein P	Calcium-binding protein	11	0.78	0.346	0.033257	0.01		1	1	0	2018	2018
Osteoporosis	C0029456	SAA1	6288	P0DJI8	serum amyloid A1	Transporter	188	0.513	0.808	0.01493	0.01		1	1	2	2013	2013
Osteoporosis	C0029456	SAA3P	6290		serum amyloid A3, pseudogene		23	0.722	0.5		0.01		1	1	0	2013	2013
Osteoporosis	C0029456	ATXN1	6310	P54253	ataxin 1		218	0.534	0.769	0.97498	0.01		1	1	0	2016	2016
Osteoporosis	C0029456	BGN	633	P21810	biglycan		253	0.484	0.808	0.45229	0.01		1	1	0	2004	2004
Osteoporosis	C0029456	CEACAM1	634	P13688	CEA cell adhesion molecule 1		167	0.525	0.731	0.00078816	0.01		1	1	0	2007	2007
Osteoporosis	C0029456	CCL2	6347	P13500	C-C motif chemokine ligand 2	Signaling	1157	0.321	0.962	0.60786	0.01		1	1	0	2012	2012
Osteoporosis	C0029456	CCL11	6356	P51671	C-C motif chemokine ligand 11	Signaling	250	0.473	0.885	0.010211	0.01		1	1	0	2019	2019
Osteoporosis	C0029456	CCL20	6364	P78556	C-C motif chemokine ligand 20	Signaling	242	0.474	0.846	0.00024242	0.01		1	1	0	2015	2015
Osteoporosis	C0029456	CX3CL1	6376	P78423	C-X3-C motif chemokine ligand 1	Signaling	243	0.478	0.808	0.60837	0.01		1	1	0	2019	2019
Osteoporosis	C0029456	CXCL12	6387	P48061	C-X-C motif chemokine ligand 12		626	0.379	0.846	0.11851	0.01		1	1	0	2019	2019
Osteoporosis	C0029456	NOD2	64127	Q9HC29	nucleotide binding oligomerization domain containing 2	Enzyme	434	0.423	0.923	1.9834e-30	0.01		1	1	0	2013	2013
Osteoporosis	C0029456	SELENOP	6414	P49908	selenoprotein P	Extracellular structure	138	0.545	0.769	8.2884e-07	0.01		1	1	0	2017	2017
Osteoporosis	C0029456	SET	6418	Q01105	SET nuclear proto-oncogene	Enzyme modulator	183	0.507	0.808	0.99597	0.01		1	1	0	2019	2019
Osteoporosis	C0029456	STRA6	64220	Q9BX79	signaling receptor and transporter of retinol STRA6		100	0.597	0.731	1.5068e-10	0.01		1	1	0	2017	2017
Osteoporosis	C0029456	NSD1	64324	Q96L73	nuclear receptor binding SET domain protein 1	Epigenetic regulator	247	0.505	0.769	1	0.01		1	1	0	2013	2013
Osteoporosis	C0029456	GREM2	64388	Q9H772	gremlin 2, DAN family BMP antagonist		22	0.722	0.5	0.031824	0.01		1	1	0	2013	2013
Osteoporosis	C0029456	GORASP1	64689	Q9BQQ3	golgi reassembly stacking protein 1		369	0.428	0.846	0.019543	0.01		1	1	0	2017	2017
Osteoporosis	C0029456	PDIA2	64714	Q13087	protein disulfide isomerase family A member 2		53	0.638	0.692	8.4515e-33	0.01		1	1	0	2010	2010
Osteoporosis	C0029456	SMURF2	64750	Q9HAU4	SMAD specific E3 ubiquitin protein ligase 2	Enzyme	59	0.623	0.615	0.87235	0.01		1	1	0	2017	2017
Osteoporosis	C0029456	DEPTOR	64798	Q8TB45	DEP domain containing MTOR interacting protein	Enzyme modulator	57	0.626	0.654	3.7245e-12	0.01		1	1	0	2018	2018
Osteoporosis	C0029456	BMP1	649	P13497	bone morphogenetic protein 1		121	0.554	0.769	0.00088564	0.01		1	1	0	2019	2019
Osteoporosis	C0029456	TMEM135	65084	Q86UB9	transmembrane protein 135		17	0.751	0.346	0.7786	0.01		1	1	1	2014	2014
Osteoporosis	C0029456	BMP3	651	P12645	bone morphogenetic protein 3	Signaling	32	0.678	0.423	0.056398	0.01		1	1	0	2018	2018
Osteoporosis	C0029456	WNK1	65125	Q9H4A3	WNK lysine deficient protein kinase 1	Kinase	460	0.416	0.846	1	0.01		1	1	0	2017	2017
Osteoporosis	C0029456	SLC2A1	6513	P11166	solute carrier family 2 member 1	Transporter	687	0.388	0.808	0.9941	0.01		1	1	0	2017	2017
Osteoporosis	C0029456	UBE2Z	65264	Q9H832	ubiquitin conjugating enzyme E2 Z		82	0.601	0.654	0.93838	0.01		1	1	0	2018	2018
Osteoporosis	C0029456	WNK4	65266	Q96J92	WNK lysine deficient protein kinase 4	Kinase	43	0.644	0.538	6.8806e-25	0.01		1	1	1	2011	2011
Osteoporosis	C0029456	UCA1	652995		urothelial cancer associated 1		152	0.512	0.808		0.01		1	1	0	2019	2019
Osteoporosis	C0029456	NCF1	653361	P14598	neutrophil cytosolic factor 1		170	0.521	0.808	2.8311e-05	0.01		1	1	0	2016	2016
Osteoporosis	C0029456	SLC7A1	6541	P30825	solute carrier family 7 member 1	Transporter	46	0.678	0.5	0.99291	0.01		1	1	0	2010	2010
Osteoporosis	C0029456	SLC12A1	6557	Q13621	solute carrier family 12 member 1	Transporter	87	0.631	0.538	6.6809e-17	0.01		1	1	0	1998	1998
Osteoporosis	C0029456	BMPR1B	658	O00238	bone morphogenetic protein receptor type 1B	Kinase	145	0.573	0.615	0.99863	0.01		1	1	0	2012	2012
Osteoporosis	C0029456	SLIT3	6586	O75094	slit guidance ligand 3		62	0.623	0.615	0.75233	0.01		1	1	0	2018	2018
Osteoporosis	C0029456	SMARCA1	6594	P28370	SWI/SNF related, matrix associated, actin dependent regulator of chromatin, subfamily a, member 1	Enzyme	183	0.504	0.808	1	0.01		1	1	0	2015	2015
Osteoporosis	C0029456	SNCA	6622	P37840	synuclein alpha	Transporter	449	0.427	0.885	0.8829	0.01		1	1	0	2018	2018
Osteoporosis	C0029456	SOAT1	6646	P35610	sterol O-acyltransferase 1	Enzyme	389	0.424	0.846	7.3621e-10	0.01		1	1	0	2018	2018
Osteoporosis	C0029456	MIR539	664612		microRNA 539		62	0.61	0.654		0.01		1	1	0	2018	2018
Osteoporosis	C0029456	MIR545	664614		microRNA 545		34	0.674	0.538		0.01		1	1	0	2019	2019
Osteoporosis	C0029456	MIR542	664617		microRNA 542		76	0.592	0.538		0.01		0	1	0	2018	2018
Osteoporosis	C0029456	SOD1	6647	P00441	superoxide dismutase 1	Enzyme	689	0.379	0.962	0.1773	0.01		1	1	0	2019	2019
Osteoporosis	C0029456	SPI1	6688	P17947	Spi-1 proto-oncogene	Transcription factor	58	0.631	0.654	0.98206	0.01		1	1	0	2018	2018
Osteoporosis	C0029456	SPTBN1	6711	Q01082	spectrin beta, non-erythrocytic 1		76	0.619	0.538	1	0.01		1	1	0	2014	2014
Osteoporosis	C0029456	SRC	6714	P12931	SRC proto-oncogene, non-receptor tyrosine kinase	Kinase	265	0.467	0.885	0.99691	0.01		1	1	0	2017	2017
Osteoporosis	C0029456	BRCA1	672	P38398	BRCA1 DNA repair associated	Enzyme	747	0.367	0.923	9.2157e-29	0.01		1	1	0	2019	2019
Osteoporosis	C0029456	SRM	6723	P19623	spermidine synthase	Enzyme	37	0.666	0.577	0.23479	0.01		1	1	0	2019	2019
Osteoporosis	C0029456	STAT3	6774	P40763	signal transducer and activator of transcription 3	Nucleic acid binding	1193	0.32	0.923	1	0.01		1	1	0	2019	2019
Osteoporosis	C0029456	SULT2A1	6822	Q06520	sulfotransferase family 2A member 1		126	0.545	0.769	1.2523e-15	0.01		1	1	0	2018	2018
Osteoporosis	C0029456	SYN2	6854	Q92777	synapsin II	Cellular structure	73	0.653	0.577		0.01		1	1	0	2018	2018
Osteoporosis	C0029456	SYT1	6857	P21579	synaptotagmin 1	Transporter	460	0.412	0.846	0.60038	0.01		1	1	0	2017	2017
Osteoporosis	C0029456	TAC1	6863	P20366	tachykinin precursor 1		478	0.424	0.923	0.74608	0.01		1	1	0	2017	2017
Osteoporosis	C0029456	TAT	6898	P17735	tyrosine aminotransferase		230	0.492	0.846	0.0068998	0.01		1	1	0	2019	2019
Osteoporosis	C0029456	HNF1A	6927	P20823	HNF1 homeobox A	Nucleic acid binding	292	0.478	0.846	0.96115	0.01		1	1	0	2019	2019
Osteoporosis	C0029456	MIR449B	693123		microRNA 449b		32	0.663	0.577		0.01		1	1	0	2019	2019
Osteoporosis	C0029456	MIR579	693164		microRNA 579		18	0.729	0.346		0.01		1	1	0	2019	2019
Osteoporosis	C0029456	MIR590	693175		microRNA 590		99	0.553	0.692		0.01		1	1	0	2019	2019
Osteoporosis	C0029456	TCF7	6932	P36402	transcription factor 7		108	0.556	0.654	0.0053732	0.01		1	1	0	2019	2019
Osteoporosis	C0029456	MIR618	693203		microRNA 618		35	0.67	0.5		0.01		1	1	0	2017	2017
Osteoporosis	C0029456	TCF7L2	6934	Q9NQB0	transcription factor 7 like 2		257	0.485	0.846	0.99537	0.01		1	1	0	2018	2018
Osteoporosis	C0029456	TFRC	7037	P02786	transferrin receptor	Enzyme	359	0.437	0.885	6.9902e-05	0.01		0	1	0	1998	1998
Osteoporosis	C0029456	TGFB3	7043	P10600	transforming growth factor beta 3	Signaling	230	0.498	0.808	0.98727	0.01		1	1	0	2019	2019
Osteoporosis	C0029456	TGFBR1	7046	P36897	transforming growth factor beta receptor 1	Kinase	347	0.451	0.885	0.85379	0.01		1	1	0	2019	2019
Osteoporosis	C0029456	THY1	7070	P04216	Thy-1 cell surface antigen		197	0.496	0.808	0.049895	0.01		1	1	0	2018	2018
Osteoporosis	C0029456	TIMP1	7076	P01033	TIMP metallopeptidase inhibitor 1	Enzyme modulator	603	0.38	0.885	0.4993	0.01		1	1	0	2018	2018
Osteoporosis	C0029456	TIMP2	7077	P16035	TIMP metallopeptidase inhibitor 2	Enzyme modulator	404	0.425	0.846	0.78893	0.01		0	1	0	2008	2008
Osteoporosis	C0029456	TLR4	7099	O00206	toll like receptor 4		1174	0.321	0.962	4.6131e-09	0.01		1	1	1	2019	2019
Osteoporosis	C0029456	TNFRSF1A	7132	P19438	TNF receptor superfamily member 1A		487	0.409	0.923	0.9949	0.01		1	1	1	2015	2015
Osteoporosis	C0029456	TP53	7157	P04637	tumor protein p53	Transcription factor	2494	0.236	0.962	0.53235	0.01		1	1	3	2016	2016
Osteoporosis	C0029456	TRIO	7204	O75962	trio Rho guanine nucleotide exchange factor	Kinase	143	0.556	0.731	1	0.01		1	1	0	2020	2020
Osteoporosis	C0029456	TTK	7272	P33981	TTK protein kinase	Kinase	112	0.555	0.731	0.0012734	0.01		1	1	0	2017	2017
Osteoporosis	C0029456	HIRA	7290	P54198	histone cell cycle regulator	Nucleic acid binding	157	0.537	0.808	1	0.01		1	1	0	2017	2017
Osteoporosis	C0029456	TWIST1	7291	Q15672	twist family bHLH transcription factor 1	Transcription factor	559	0.397	0.846	0.34491	0.01		1	1	0	2010	2010
Osteoporosis	C0029456	CCR2	729230	P41597	C-C motif chemokine receptor 2		436	0.418	0.846	0.023412	0.01		1	1	0	2012	2012
Osteoporosis	C0029456	PLIN4	729359	Q96Q06	perilipin 4		14	0.821	0.231	5.578e-16	0.01		1	1	0	2012	2012
Osteoporosis	C0029456	TXNRD1	7296	Q16881	thioredoxin reductase 1	Enzyme	136	0.529	0.692	1.6062e-06	0.01		1	1	0	2010	2010
Osteoporosis	C0029456	MRPL49	740	Q13405	mitochondrial ribosomal protein L49	Nucleic acid binding	3	0.89	0.115	0.00031078	0.01		1	1	0	2017	2017
Osteoporosis	C0029456	VCAM1	7412	P19320	vascular cell adhesion molecule 1		406	0.422	0.808	0.79791	0.01		1	1	0	2018	2018
Osteoporosis	C0029456	XIST	7503		X inactive specific transcript		146	0.522	0.808		0.01		1	1	0	2019	2019
Osteoporosis	C0029456	CA8	767	P35219	carbonic anhydrase 8		87	0.595	0.654	0.0082516	0.01		1	1	0	2009	2009
Osteoporosis	C0029456	ZNF143	7702	P52747	zinc finger protein 143		39	0.67	0.577	0.00024403	0.01		1	1	0	2020	2020
Osteoporosis	C0029456	PRDM2	7799	Q13029	PR/SET domain 2		115	0.545	0.769	0.99996	0.01		1	1	0	2010	2010
Osteoporosis	C0029456	SLC25A20	788	O43772	solute carrier family 25 member 20	Transporter	130	0.563	0.769	1.1972e-07	0.01		1	1	0	2020	2020
Osteoporosis	C0029456	MLPH	79083	Q9BV36	melanophilin	Cellular structure	23	0.743	0.423	4.383e-10	0.01		1	1	0	2017	2017
Osteoporosis	C0029456	BRCC3	79184	P46736	BRCA1/BRCA2-containing complex subunit 3	Enzyme	33	0.686	0.5	0.0063932	0.01		1	1	0	2019	2019
Osteoporosis	C0029456	KREMEN2	79412	Q8NCW0	kringle containing transmembrane protein 2	Receptor	8	0.861	0.231	3.7207e-05	0.01		1	1	0	2017	2017
Osteoporosis	C0029456	TNFAIP8L2	79626	Q6P589	TNF alpha induced protein 8 like 2		90	0.575	0.615	0.038364	0.01		1	1	0	2019	2019
Osteoporosis	C0029456	AIMP2	7965	Q13155	aminoacyl tRNA synthetase complex interacting multifunctional protein 2		555	0.393	0.923	0.008024	0.01		1	1	0	2019	2019
Osteoporosis	C0029456	LRRK1	79705	Q38SD2	leucine rich repeat kinase 1	Kinase	14	0.78	0.115	4.5228e-10	0.01		1	1	0	2017	2017
Osteoporosis	C0029456	SEM1	7979	P60896	SEM1 26S proteasome complex subunit		61	0.633	0.538	0.018168	0.01		1	1	1	2019	2019
Osteoporosis	C0029456	AGBL2	79841	Q5U5Z8	ATP/GTP binding protein like 2	Enzyme	55	0.644	0.654	3.9622e-16	0.01		1	1	0	2018	2018
Osteoporosis	C0029456	MAP9	79884	Q49MG5	microtubule associated protein 9		25	0.729	0.462	2.5444e-15	0.01		1	1	0	2019	2019
Osteoporosis	C0029456	WLS	79971	Q5T9L3	Wnt ligand secretion mediator		166	0.513	0.731	0.020463	0.01		1	1	1	2017	2017
Osteoporosis	C0029456	DOCK5	80005	Q9H7D0	dedicator of cytokinesis 5		16	0.792	0.231	2.8994e-09	0.01		1	1	0	2017	2017
Osteoporosis	C0029456	CALM1	801	P0DP23;P0DP24;P0DP25	calmodulin 1	Calcium-binding protein	253	0.472	0.808	0.94473	0.01		1	1	0	2012	2012
Osteoporosis	C0029456	TET1	80312	Q8NFU7	tet methylcytosine dioxygenase 1		156	0.523	0.808	1	0.01		1	1	0	2019	2019
Osteoporosis	C0029456	COASY	80347	Q13057	Coenzyme A synthase	Enzyme	125	0.551	0.654	8.0903e-10	0.01		1	1	0	2019	2019
Osteoporosis	C0029456	KDM7A	80853	Q6ZMT4	lysine demethylase 7A		16	0.769	0.308	0.99986	0.01		1	1	0	2019	2019
Osteoporosis	C0029456	SETD7	80854	Q8WTS6	SET domain containing 7, histone lysine methyltransferase	Epigenetic regulator	62	0.628	0.615	0.0042257	0.01		1	1	0	2018	2018
Osteoporosis	C0029456	HMGA2	8091	P52926	high mobility group AT-hook 2	Nucleic acid binding	382	0.429	0.808	0.87015	0.01		1	1	0	2020	2020
Osteoporosis	C0029456	WNT5B	81029	Q9H1J7	Wnt family member 5B	Signaling	39	0.67	0.462	0.58535	0.01		1	1	1	2018	2018
Osteoporosis	C0029456	KCNH6	81033	Q9H252	potassium voltage-gated channel subfamily H member 6	Ion channel	17	0.736	0.269	7.1244e-31	0.01		1	1	0	2013	2013
Osteoporosis	C0029456	NIPA2	81614	Q8N8Q9	NIPA magnesium transporter 2	Transporter	10	0.805	0.192	0.92086	0.01		1	1	0	2019	2019
Osteoporosis	C0029456	VANGL1	81839	Q8TAA9	VANGL planar cell polarity protein 1		104	0.57	0.538	0.020285	0.01		1	1	0	2019	2019
Osteoporosis	C0029456	NRIP1	8204	P48552	nuclear receptor interacting protein 1		88	0.592	0.654	0.99394	0.01		1	1	0	2006	2006
Osteoporosis	C0029456	H4C9	8294	P62805	H4 clustered histone 9		121	0.541	0.692	0.015809	0.01		1	1	0	2019	2019
Osteoporosis	C0029456	CASP1	834	P29466	caspase 1	Enzyme	444	0.413	0.885	3.5183e-05	0.01		1	1	0	2017	2017
Osteoporosis	C0029456	H4C1	8359	P62805	H4 clustered histone 1		121	0.541	0.692	0.00020556	0.01		1	1	0	2019	2019
Osteoporosis	C0029456	CASP3	836	P42574	caspase 3	Enzyme	819	0.351	0.923	0.10017	0.01		1	1	0	2016	2016
Osteoporosis	C0029456	H4C4	8360	P62805	H4 clustered histone 4		125	0.537	0.692	0.0019851	0.01		1	1	0	2019	2019
Osteoporosis	C0029456	H4C6	8361	P62805	H4 clustered histone 6		121	0.541	0.692	0.13072	0.01		1	1	0	2019	2019
Osteoporosis	C0029456	H4C12	8362	P62805	H4 clustered histone 12		121	0.541	0.692	0.0015737	0.01		1	1	0	2019	2019
Osteoporosis	C0029456	H4C11	8363	P62805	H4 clustered histone 11		121	0.541	0.692	0.38683	0.01		1	1	0	2019	2019
Osteoporosis	C0029456	H4C3	8364	P62805	H4 clustered histone 3		132	0.534	0.731	0.00035964	0.01		1	1	0	2019	2019
Osteoporosis	C0029456	H4C8	8365	P62805	H4 clustered histone 8		122	0.541	0.692	7.1537e-06	0.01		1	1	0	2019	2019
Osteoporosis	C0029456	H4C2	8366	P62805	H4 clustered histone 2		128	0.537	0.731	0.0029154	0.01		1	1	0	2019	2019
Osteoporosis	C0029456	H4C5	8367	P62805	H4 clustered histone 5		121	0.541	0.692	0.013453	0.01		1	1	0	2019	2019
Osteoporosis	C0029456	H4C13	8368	P62805	H4 clustered histone 13		121	0.541	0.692	0.00034971	0.01		1	1	0	2019	2019
Osteoporosis	C0029456	H4C14	8370	P62805	H4 clustered histone 14		121	0.541	0.692		0.01		1	1	0	2019	2019
Osteoporosis	C0029456	PIP5K1B	8395	O14986	phosphatidylinositol-4-phosphate 5-kinase type 1 beta	Kinase	19	0.769	0.462	1.368e-07	0.01		1	1	0	2020	2020
Osteoporosis	C0029456	KAT8	84148	Q9H7Z6	lysine acetyltransferase 8		80	0.592	0.654	0.22493	0.01		1	1	0	2018	2018
Osteoporosis	C0029456	STK24	8428	Q9Y6E0	serine/threonine kinase 24	Kinase	48	0.659	0.654	0.011293	0.01		1	1	0	2019	2019
Osteoporosis	C0029456	DOT1L	84444	Q8TEK3	DOT1 like histone lysine methyltransferase	Epigenetic regulator	79	0.599	0.692	1	0.01		1	1	0	2018	2018
Osteoporosis	C0029456	FNDC1	84624	Q4ZHG4	fibronectin type III domain containing 1		19	0.76	0.308	4.7841e-12	0.01		1	1	0	2019	2019
Osteoporosis	C0029456	RSPO3	84870	Q9BXY4	R-spondin 3		64	0.653	0.423	0.089252	0.01		1	1	0	2014	2014
Osteoporosis	C0029456	CAV3	859	P56539	caveolin 3	Enzyme modulator	163	0.564	0.692	0.0054565	0.01		1	1	0	2019	2019
Osteoporosis	C0029456	RUNX1T1	862	Q06455	RUNX1 partner transcriptional co-repressor 1	Transcription factor	137	0.53	0.808	0.97768	0.01		1	1	0	2019	2019
Osteoporosis	C0029456	RUNX3	864	Q13761	RUNX family transcription factor 3	Transcription factor	281	0.459	0.731	0.84295	0.01		1	1	0	2015	2015
Osteoporosis	C0029456	CBFB	865	Q13951	core-binding factor subunit beta		76	0.601	0.538	0.9589	0.01		1	1	0	2017	2017
Osteoporosis	C0029456	PDE5A	8654	O76074	phosphodiesterase 5A		187	0.513	0.731	0.00010643	0.01		1	1	0	2017	2017
Osteoporosis	C0029456	INPP4B	8821	O15327	inositol polyphosphate-4-phosphatase type II B		90	0.573	0.577	0.55218	0.01		1	1	0	2011	2011
Osteoporosis	C0029456	HDAC3	8841	O15379	histone deacetylase 3	Epigenetic regulator	179	0.511	0.731	0.56737	0.01		1	1	0	2019	2019
Osteoporosis	C0029456	CCK	885	P06307	cholecystokinin		326	0.453	0.846	3.3034e-05	0.01		1	1	0	2018	2018
Osteoporosis	C0029456	KAT2B	8850	Q92831	lysine acetyltransferase 2B		116	0.563	0.692	0.98975	0.01		1	1	0	2016	2016
Osteoporosis	C0029456	NR1I2	8856	O75469	nuclear receptor subfamily 1 group I member 2	Nuclear receptor	462	0.418	0.846	7.2668e-09	0.01		1	1	0	2003	2003
Osteoporosis	C0029456	APLN	8862	Q9ULZ1	apelin		226	0.497	0.769	0.45897	0.01		1	1	0	2018	2018
Osteoporosis	C0029456	HAP1	9001	P54257	huntingtin associated protein 1	Transporter	65	0.604	0.769	3.3512e-26	0.01		1	1	0	2019	2019
Osteoporosis	C0029456	ARTN	9048	Q5T4W7	artemin	Signaling	248	0.48	0.846	0.35793	0.01		1	1	0	2019	2019
Osteoporosis	C0029456	IL33	90865	O95760	interleukin 33		487	0.409	0.885	8.2925e-10	0.01		1	1	0	2019	2019
Osteoporosis	C0029456	PCSK7	9159	Q16549	proprotein convertase subtilisin/kexin type 7		60	0.631	0.615	0.0041859	0.01		1	1	0	2014	2014
Osteoporosis	C0029456	BMP15	9210	O95972	bone morphogenetic protein 15	Signaling	48	0.659	0.385	0.0001832	0.01		1	1	0	2012	2012
Osteoporosis	C0029456	MGME1	92667	Q9BQP7	mitochondrial genome maintenance exonuclease 1		52	0.695	0.423	0.001847	0.01		1	1	0	2018	2018
Osteoporosis	C0029456	DNER	92737	Q8NFT8	delta/notch like EGF repeat containing		203	0.493	0.769	0.1859	0.01		1	1	0	2017	2017
Osteoporosis	C0029456	GPR55	9290	Q9Y2T6	G protein-coupled receptor 55	G-protein coupled receptor	68	0.619	0.615	2.8503e-05	0.01		1	1	0	2017	2017
Osteoporosis	C0029456	S1PR2	9294	O95136	sphingosine-1-phosphate receptor 2	G-protein coupled receptor	93	0.585	0.731	0.018286	0.01		1	1	0	2019	2019
Osteoporosis	C0029456	PRDM6	93166	Q9NQX0	PR/SET domain 6		48	0.638	0.692	0.60835	0.01		1	1	1	2018	2018
Osteoporosis	C0029456	CER1	9350	O95813	cerberus 1, DAN family BMP antagonist		11	0.792	0.269	1.6674e-05	0.01		1	1	1	2013	2013
Osteoporosis	C0029456	GRAP2	9402	O75791	GRB2 related adaptor protein 2		538	0.394	0.923	0.00015256	0.01		1	1	0	2019	2019
Osteoporosis	C0029456	MUC16	94025	Q8WXI7	mucin 16, cell surface associated		236	0.479	0.808	8.2703e-112	0.01		1	1	0	2018	2018
Osteoporosis	C0029456	CD80	941	P33681	CD80 molecule		233	0.475	0.769	0.010898	0.01		1	1	0	2017	2017
Osteoporosis	C0029456	GGPS1	9453	O95749	geranylgeranyl diphosphate synthase 1		44	0.647	0.577	0.26866	0.01		1	1	0	2014	2014
Osteoporosis	C0029456	ATG5	9474	Q9H1Y0	autophagy related 5	Transporter	282	0.462	0.885	0.97758	0.01		1	1	0	2018	2018
Osteoporosis	C0029456	ATP6V1G1	9550	O75348	ATPase H+ transporting V1 subunit G1	Transporter	2	0.931	0.154	0.10407	0.01		1	1	0	2015	2015
Osteoporosis	C0029456	BCAR1	9564	P56945	BCAR1 scaffold protein, Cas family member		176	0.518	0.846	0.99808	0.01		1	1	0	2018	2018
Osteoporosis	C0029456	CD40	958	P25942	CD40 molecule		528	0.396	0.846	0.84603	0.01		1	1	1	2008	2008
Osteoporosis	C0029456	CD44	960	P16070	CD44 molecule (Indian blood group)		711	0.363	0.962	2.4476e-07	0.01		1	1	0	2009	2009
Osteoporosis	C0029456	TRAF4	9618	Q9BUZ4	TNF receptor associated factor 4	Signaling	61	0.626	0.615	0.93602	0.01		1	1	0	2019	2019
Osteoporosis	C0029456	TESMIN	9633	Q9Y4I5	testis expressed metallothionein like protein		7	0.839	0.154	2.2276e-05	0.01		1	1	0	2017	2017
Osteoporosis	C0029456	KDM4A	9682	O75164	lysine demethylase 4A		73	0.606	0.769	1	0.01		1	1	0	2019	2019
Osteoporosis	C0029456	PUM1	9698	Q14671	pumilio RNA binding family member 1	Nucleic acid binding	60	0.653	0.654	1	0.01		1	1	1	2018	2018
Osteoporosis	C0029456	PIEZO1	9780	Q92508	piezo type mechanosensitive ion channel component 1	Ion channel	130	0.552	0.769	3.9379e-21	0.01		1	1	0	2019	2019
Osteoporosis	C0029456	CDK1	983	P06493	cyclin dependent kinase 1	Kinase	214	0.482	0.808	0.99206	0.01		1	1	0	2018	2018
Osteoporosis	C0029456	ZBTB40	9923	Q9NUA8	zinc finger and BTB domain containing 40	Transcription factor	6	0.89	0.231	1.0543e-10	0.01		1	1	0	2019	2019
Osteoporosis	C0029456	MAFB	9935	Q9Y5Q3	MAF bZIP transcription factor B	Transcription factor	135	0.565	0.731	0.90304	0.01		1	1	0	2019	2019
Osteoporosis	C0029456	CDH1	999	P12830	cadherin 1		508	0.401	0.808	0.14631	0.01		1	1	0	2016	2016
Osteoporosis	C0029456	DGCR2	9993	P98153	DiGeorge syndrome critical region gene 2		77	0.623	0.731	5.1573e-06	0.01		1	1	0	2017	2017

## Sheet: CTD
Gene Symbol	Gene ID	Disease Name	Disease ID	Direct Evidence	Inference Network	Inference Score	Reference Count
TGFB1	7040	Osteoporosis	MESH:D010024	marker/mechanism	Alendronate|alfacalcidol|Aluminum|andrographolide|Arsenic Trioxide|Berberine|Cadmium|Caffeine|Calcium|Curcumin|Dexamethasone|Enalapril|Estradiol|Estrogens|Ethanol|Flavonoids|Freund's Adjuvant|Genistein|ginsenoside Rg3|Glucosamine|glyphosate|Heparin|icariin|Iron|Lipopolysaccharides|Losartan|Melatonin|Methamphetamine|Methotrexate|Methylprednisolone|naringin|perfluorooctanoic acid|Plant Extracts|pla…	103.3	70
TNFRSF11B	4982	Osteoporosis	MESH:D010024	marker/mechanism	Alendronate|Arsenic Trioxide|Cadmium|caffeic acid phenethyl ester|Calcium|Dexamethasone|Estradiol|Estrogens|Ethanol|Exenatide|Flavonoids|Freund's Adjuvant|Genistein|ginsenoside Rg3|Glucosamine|glyphosate|icariin|Levonorgestrel|Lipopolysaccharides|Methotrexate|naringin|nylestriol|Pamidronate|perfluorononanoic acid|Plant Extracts|Polyphenols|Raloxifene Hydrochloride|Resveratrol|Tretinoin|Zoledronic…	102.22	53
IL6	3569	Osteoporosis	MESH:D010024	marker/mechanism	Alendronate|Aluminum|andrographolide|Arsenic Trioxide|Berberine|Cadmium|Caffeine|Calcium|Curcumin|Dexamethasone|Enalapril|Estradiol|Estrogens|Ethanol|Exenatide|Flavonoids|Freund's Adjuvant|Genistein|ginsenoside Rg3|Glucosamine|glyphosate|Heparin|icariin|Iron|kaempferol|Lipopolysaccharides|Lithium|Losartan|Melatonin|Methamphetamine|Methotrexate|Methylprednisolone|naringin|notoginsenoside R1|nylest…	96.27	81
SOD2	6648	Osteoporosis	MESH:D010024	marker/mechanism	Aluminum|Arsenic Trioxide|Berberine|Cadmium|Caffeine|Calcium|Curcumin|Dexamethasone|Enalapril|Estradiol|Estrogens|Ethanol|Genistein|glyphosate|icariin|Iron|kaempferol|Lipopolysaccharides|Lithium|Losartan|Melatonin|Methamphetamine|Methotrexate|Methylprednisolone|naringin|Nebivolol|perfluorooctanoic acid|Plant Extracts|Polyphenols|Prednisolone|Pyruvaldehyde|Raloxifene Hydrochloride|Resveratrol|Tret…	74.69	55
COL1A1	1277	Osteoporosis	MESH:D010024	marker/mechanism	andrographolide|Arsenic Trioxide|Berberine|Cadmium|Caffeine|Curcumin|Dexamethasone|Enalapril|Estradiol|Ethanol|Genistein|Glucosamine|Iron|Isoflavones|Levonorgestrel|Lipopolysaccharides|Losartan|Methotrexate|Methylprednisolone|naringin|Pamidronate|perfluorooctanoic acid|Plant Extracts|Prednisolone|Resveratrol|Tretinoin|Trinitrobenzenesulfonic Acid|Vitamin D|Vitamin K 2|Zoledronic Acid	73.39	45
GPX1	2876	Osteoporosis	MESH:D010024	marker/mechanism	Aluminum|Arsenic Trioxide|Berberine|Cadmium|Caffeine|Curcumin|Dexamethasone|Estradiol|Ethanol|Flavonoids|Genistein|glyphosate|Iron|Lipopolysaccharides|Melatonin|Methotrexate|Methylprednisolone|naringin|perfluorooctanoic acid|Plant Extracts|Pyruvaldehyde|Resveratrol|Tea|Tretinoin	58.24	36
COL1A2	1278	Osteoporosis	MESH:D010024	marker/mechanism	andrographolide|Arsenic Trioxide|Cadmium|Calcium|Curcumin|Dexamethasone|Estradiol|Estrogens|Ethanol|Flavonoids|Genistein|glyphosate|Methamphetamine|Methotrexate|perfluorooctanoic acid|Plant Extracts|Raloxifene Hydrochloride|Resveratrol|Tretinoin|Trinitrobenzenesulfonic Acid	54.89	38
POMC	5443	Osteoporosis	MESH:D010024	marker/mechanism	Adrenal Cortex Hormones|Cadmium|Caffeine|Calcium|Dexamethasone|Estradiol|Ethanol|Genistein|Lipopolysaccharides|Lithium|Melatonin|Methamphetamine|perfluorononanoic acid|perfluorooctanoic acid|Prednisolone|Prednisone|Resveratrol|Tretinoin|Trinitrobenzenesulfonic Acid	46.66	37
CYP24A1	1591	Osteoporosis	MESH:D010024	marker/mechanism	alfacalcidol|Arsenic Trioxide|Cadmium|Calcium|Curcumin|Dexamethasone|eldecalcitol|Estradiol|Ethanol|Genistein|perfluorooctanoic acid|Plant Extracts|Raloxifene Hydrochloride|Tretinoin|Vitamin D	45.77	33
IL6	3569	Osteoporosis, Postmenopausal	MESH:D015663	marker/mechanism	17 alpha-Hydroxyprogesterone Caproate|Alendronate|apigenin-6,8-di-C-glycopyranoside|bazedoxifene|Calcitriol|Calcium|Cholecalciferol|Dehydroepiandrosterone|Drugs, Chinese Herbal|Estradiol|Genistein|Iron, Dietary|Ospemifene|Quercetin|Raloxifene Hydrochloride|Resveratrol|Vitamin D	44.46	28
TGFB1	7040	Osteoporosis, Postmenopausal	MESH:D015663	marker/mechanism	Alendronate|alfacalcidol|apigenin-6,8-di-C-glycopyranoside|Calcitriol|Calcium|Cholecalciferol|Drugs, Chinese Herbal|Estradiol|Genistein|Iron, Dietary|Quercetin|Raloxifene Hydrochloride|Resveratrol|Vitamin D	42.82	23
ANXA2	302	Osteoporosis	MESH:D010024	marker/mechanism	Arsenic Trioxide|Cadmium|Calcium|Estradiol|Genistein|glyphosate|Iron|Isoflavones|Lipopolysaccharides|Lithium|Methamphetamine|Resveratrol|Tretinoin|Vitamin D|Zoledronic Acid	41	24
CYP19A1	1588	Osteoporosis	MESH:D010024	marker/mechanism	Cadmium|Caffeine|Dexamethasone|Estradiol|Estrogens|Ethanol|Flavonoids|Genistein|glyphosate|Levonorgestrel|Lipopolysaccharides|Melatonin|Methotrexate|perfluorononanoic acid|perfluorooctanoic acid|Raloxifene Hydrochloride|Resveratrol|Tretinoin	40.07	37
REN	5972	Osteoporosis	MESH:D010024	marker/mechanism	Caffeine|Calcium|Dexamethasone|Diuretics|Enalapril|Estrogens|Ethanol|Genistein|Lipopolysaccharides|Losartan|Methylprednisolone|Nebivolol|Plant Extracts|Propranolol	37.55	21
ENO1	2023	Osteoporosis	MESH:D010024	marker/mechanism	Cadmium|Caffeine|Curcumin|Dexamethasone|Estradiol|Ethanol|Genistein|glyphosate|Isoflavones|Methamphetamine|Methotrexate|perfluorooctanoic acid|Resveratrol|Tretinoin	36.04	26
TNF	7124	Osteoporosis, Postmenopausal	MESH:D015663	marker/mechanism	17 alpha-Hydroxyprogesterone Caproate|Alendronate|alfacalcidol|apigenin-6,8-di-C-glycopyranoside|Calcitriol|Calcium|Cholecalciferol|Dehydroepiandrosterone|Drugs, Chinese Herbal|Estradiol|Genistein|Iron, Dietary|Quercetin|Raloxifene Hydrochloride|Resveratrol|Vitamin D	36	26
KL	9365	Osteoporosis	MESH:D010024	marker/mechanism	Arsenic Trioxide|Cadmium|Calcium|Dexamethasone|Ethanol|Genistein|Lipopolysaccharides|Melatonin|Resveratrol|Trinitrobenzenesulfonic Acid|Vitamin D	34.94	21
CALCR	799	Osteoporosis	MESH:D010024	marker/mechanism	Aluminum|Estradiol|Flavonoids|Genistein|kaempferol|Lipopolysaccharides|Methamphetamine|naringin|Resveratrol	34.35	13
IL1B	3553	Osteoporosis, Postmenopausal	MESH:D015663	marker/mechanism	17 alpha-Hydroxyprogesterone Caproate|Alendronate|apigenin-6,8-di-C-glycopyranoside|Calcitriol|Calcium|Cholecalciferol|Dehydroepiandrosterone|Drugs, Chinese Herbal|Estradiol|Genistein|Iron, Dietary|Quercetin|Raloxifene Hydrochloride|Resveratrol	34	26
GSN	2934	Osteoporosis	MESH:D010024	marker/mechanism	Arsenic Trioxide|Cadmium|Curcumin|Dexamethasone|Estradiol|Genistein|Lipopolysaccharides|Methamphetamine|Methotrexate|Resveratrol|Tretinoin|Trinitrobenzenesulfonic Acid	33.28	22
GAPDH	2597	Osteoporosis	MESH:D010024	marker/mechanism	Arsenic Trioxide|Cadmium|Caffeine|Dexamethasone|Estradiol|Ethanol|Flavonoids|Genistein|Isoflavones|Methamphetamine|perfluorohexanesulfonic acid|perfluorooctanoic acid|Resveratrol|Tretinoin	32.71	25
IDH2	3418	Osteoporosis	MESH:D010024	marker/mechanism	Alendronate|Aluminum|Arsenic Trioxide|Cadmium|Dexamethasone|Estradiol|Ethanol|perfluorononanoic acid|perfluorooctanoic acid|Raloxifene Hydrochloride|Resveratrol|Zoledronic Acid	30.61	33
TPI1	7167	Osteoporosis	MESH:D010024	marker/mechanism	Arsenic Trioxide|Cadmium|Dexamethasone|Estradiol|Ethanol|Genistein|Lithium|Methamphetamine|Methotrexate|Resveratrol|Tretinoin	29.71	21
PKM	5315	Osteoporosis	MESH:D010024	marker/mechanism	Arsenic Trioxide|Cadmium|Dexamethasone|Estradiol|Ethanol|Genistein|glyphosate|Lipopolysaccharides|Methamphetamine|Propranolol|Resveratrol|Tretinoin	29.7	22
WDR1	9948	Osteoporosis	MESH:D010024	marker/mechanism	Cadmium|Estradiol|Ethanol|Isoflavones|Methamphetamine|Methotrexate|Polyphenols|Raloxifene Hydrochloride|Zoledronic Acid	29.29	21
MGLL	11343	Osteoporosis	MESH:D010024	marker/mechanism	Cadmium|Dexamethasone|Estradiol|Ethanol|Genistein|Lipopolysaccharides|Methamphetamine|perfluorooctanoic acid|Polyphenols|Resveratrol|Tretinoin	28.94	20
ADCY5	111	Osteoporosis	MESH:D010024	marker/mechanism	Caffeine|Calcium|Estradiol|Ethanol|Genistein|Lipopolysaccharides|Lithium|Methamphetamine|Tretinoin	28.28	16
GPD2	2820	Osteoporosis	MESH:D010024	marker/mechanism	Arsenic Trioxide|Estradiol|Ethanol|Flavonoids|Methamphetamine|Methotrexate|perfluorooctanoic acid|Plant Extracts|Resveratrol	26.8	12
PSMA2	5683	Osteoporosis	MESH:D010024	marker/mechanism	Cadmium|Caffeine|Dexamethasone|Ethanol|Genistein|Methamphetamine|Methotrexate|perfluorooctanoic acid|Plant Extracts	26.64	20
PNP	4860	Osteoporosis	MESH:D010024	marker/mechanism	Arsenic Trioxide|Cadmium|Caffeine|Estradiol|Estrogens|perfluorononanoic acid|perfluorooctanoic acid|Resveratrol|Tretinoin	26.26	19
VCL	7414	Osteoporosis	MESH:D010024	marker/mechanism	Caffeine|Dexamethasone|Estradiol|Ethanol|Genistein|Methotrexate|perfluorooctanoic acid|Resveratrol|Tretinoin	24.75	17
CA2	760	Osteoporosis	MESH:D010024	marker/mechanism	Aluminum|Dexamethasone|Enalapril|Estradiol|Ethanol|Flavonoids|Genistein|Lithium|Resveratrol|Tretinoin	24.69	16
LRP5	4041	Osteoporosis	MESH:D010024	marker/mechanism	Curcumin|Estradiol|Ethanol|Exenatide|Flavonoids|glyphosate|Resveratrol|tanshinone	23.83	12
CAT	847	Osteoporosis, Postmenopausal	MESH:D015663	marker/mechanism	Alendronate|Calcium|Dehydroepiandrosterone|Drugs, Chinese Herbal|Estradiol|Genistein|Iron, Dietary|Quercetin|Raloxifene Hydrochloride|Resveratrol	23.13	23
FGA	2243	Osteoporosis	MESH:D010024	marker/mechanism	Estradiol|Ethanol|Genistein|Heparin|Levonorgestrel|Lipopolysaccharides|Methotrexate|perfluorooctanoic acid|Plant Extracts	22.17	16
PRDX3	10935	Osteoporosis	MESH:D010024	marker/mechanism	Arsenic Trioxide|Curcumin|Dexamethasone|Ethanol|Flavonoids|Lipopolysaccharides|Methamphetamine|Zoledronic Acid	20.46	12
P4HB	5034	Osteoporosis	MESH:D010024	marker/mechanism	Arsenic Trioxide|Cadmium|Calcium|Estradiol|Ethanol|Methotrexate|perfluorooctanoic acid|Zoledronic Acid	20.03	16
FGB	2244	Osteoporosis	MESH:D010024	marker/mechanism	Dexamethasone|Estradiol|Ethanol|Genistein|glyphosate|Levonorgestrel|perfluorooctanoic acid|Polyphenols	19.39	14
PSMA5	5686	Osteoporosis	MESH:D010024	marker/mechanism	Arsenic Trioxide|Caffeine|Ethanol|Flavonoids|Methamphetamine|perfluorooctanoic acid|Resveratrol	19.17	10
CLEC11A	6320	Osteoporosis	MESH:D010024	marker/mechanism	Aluminum|Arsenic Trioxide|Cadmium|Estradiol|Plant Extracts|Tretinoin	19.12	14
GPC6	10082	Osteoporosis	MESH:D010024	marker/mechanism	Arsenic Trioxide|Dexamethasone|Estradiol|Ethanol|Resveratrol|Tretinoin	19.11	12
PLEK	5341	Osteoporosis	MESH:D010024	marker/mechanism	Estradiol|Ethanol|Plant Extracts|Resveratrol|Tretinoin|Zoledronic Acid	18.67	10
TUBA1C	84790	Osteoporosis	MESH:D010024	marker/mechanism	Dexamethasone|Estradiol|Ethanol|glyphosate|Resveratrol|Tretinoin|Zoledronic Acid	18.66	13
TUBA1B	10376	Osteoporosis	MESH:D010024	marker/mechanism	Arsenic Trioxide|Dexamethasone|Ethanol|glyphosate|Methamphetamine|Raloxifene Hydrochloride|Zoledronic Acid	18.6	17
CAP1	10487	Osteoporosis	MESH:D010024	marker/mechanism	Cadmium|Estradiol|Ethanol|Genistein|glyphosate|Methamphetamine	18.11	13
FDPS	2224	Osteoporosis, Postmenopausal	MESH:D015663	marker/mechanism	Alendronate|Estradiol|Quercetin|Resveratrol|Risedronic Acid	18.03	8
ACTG1	71	Osteoporosis	MESH:D010024	marker/mechanism	Arsenic Trioxide|Estradiol|Ethanol|Genistein|Methamphetamine|Methotrexate|Tretinoin	17.5	10
ATIC	471	Osteoporosis	MESH:D010024	marker/mechanism	Arsenic Trioxide|Dexamethasone|Estradiol|Genistein|Methotrexate|Plant Extracts	17.45	13
TLN1	7094	Osteoporosis	MESH:D010024	marker/mechanism	Arsenic Trioxide|Dexamethasone|Ethanol|Lipopolysaccharides|Methotrexate|perfluorooctanoic acid	16.99	10
IL6R	3570	Osteoporosis	MESH:D010024	marker/mechanism	Dexamethasone|Estradiol|Genistein|glyphosate|Lipopolysaccharides|Methotrexate|perfluorooctanoic acid	16.97	13
PDLIM4	8572	Osteoporosis	MESH:D010024	marker/mechanism	Cadmium|Dexamethasone|Estradiol|Flavonoids|Tretinoin	15.12	15
WNT1	7471	Osteoporosis	MESH:D010024	marker/mechanism	Curcumin|Dexamethasone|Losartan|Plant Extracts|Resveratrol	14.93	10
TPM4	7171	Osteoporosis	MESH:D010024	marker/mechanism	Arsenic Trioxide|Cadmium|Dexamethasone|Estradiol|Resveratrol|Tretinoin	14.28	16
DAAM2	23500	Osteoporosis	MESH:D010024	marker/mechanism	Dexamethasone|Estradiol|Ethanol|Methamphetamine	13.01	10
OXCT1	5019	Osteoporosis	MESH:D010024	marker/mechanism	Dexamethasone|Ethanol|Methotrexate|Resveratrol|Tretinoin	12.9	9
CCT2	10576	Osteoporosis	MESH:D010024	marker/mechanism	Arsenic Trioxide|Ethanol|Methamphetamine|Plant Extracts|Resveratrol	12.86	7
RAB7B	338382	Osteoporosis	MESH:D010024	marker/mechanism	Dexamethasone|Estradiol|Genistein|Lipopolysaccharides	12.53	10
PARK7	11315	Osteoporosis	MESH:D010024	marker/mechanism	Dexamethasone|Flavonoids|Heparin|Lipopolysaccharides|Methamphetamine	11.98	12
ANTXR2	118429	Osteoporosis	MESH:D010024	marker/mechanism	Cadmium|Dexamethasone|Estradiol|Lithium	9.91	14
RSU1	6251	Osteoporosis	MESH:D010024	marker/mechanism	Arsenic Trioxide|Dexamethasone|Estradiol	8.34	9
GORAB	92344	Osteoporosis	MESH:D010024	marker/mechanism	Genistein|Plant Extracts	5.74	4
PGLS	25796	Osteoporosis	MESH:D010024	marker/mechanism	Cadmium|Ethanol	4.93	7
ZDHHC13	54503	Osteoporosis	MESH:D010024	marker/mechanism	Ethanol|Methamphetamine	4.92	3
U2AF1	7307	Osteoporosis	MESH:D010024	marker/mechanism	Estradiol|Methotrexate	4.87	5
IFIH1	64135	Singleton Merten syndrome	MESH:C537343	marker/mechanism			1
LGR4	55366	BONE MINERAL DENSITY QUANTITATIVE TRAIT LOCUS 17	OMIM:615311	marker/mechanism			1
MIR2861	100422910	BONE MINERAL DENSITY QUANTITATIVE TRAIT LOCUS 15	OMIM:613418	marker/mechanism			1
MMP14	4323	Winchester syndrome	MESH:C536709	marker/mechanism			1
PLS3	5358	BONE MINERAL DENSITY QUANTITATIVE TRAIT LOCUS 18	OMIM:300910	marker/mechanism			1
SLC34A1	6569	NEPHROLITHIASIS/OSTEOPOROSIS, HYPOPHOSPHATEMIC, 1	OMIM:612286	marker/mechanism			1
SLC9A3R1	9368	NEPHROLITHIASIS/OSTEOPOROSIS, HYPOPHOSPHATEMIC, 2	OMIM:612287	marker/mechanism			1
UGT2B17	7367	BONE MINERAL DENSITY QUANTITATIVE TRAIT LOCUS 12	OMIM:612560	marker/mechanism			1
TNFSF11	8600	Osteoporosis	MESH:D010024	therapeutic	Alendronate|Arsenic Trioxide|Cadmium|caffeic acid phenethyl ester|Calcium|Curcumin|Dexamethasone|Estradiol|Estrogens|Ethanol|Exenatide|Freund's Adjuvant|Genistein|ginsenoside Rg3|Glucosamine|icariin|kaempferol|Levonorgestrel|Lipopolysaccharides|Methotrexate|naringin|nylestriol|Plant Extracts|platycodin D|Polyphenols|Pyruvaldehyde|Raloxifene Hydrochloride|Resveratrol|Tretinoin|Trinitrobenzenesulfo…	119.97	55
PTH	5741	Osteoporosis	MESH:D010024	therapeutic	alfacalcidol|Aluminum|Cadmium|Calcium|Calcium Carbonate|Dexamethasone|Estradiol|Ethanol|Flavonoids|Lithium|Raloxifene Hydrochloride|Terfenadine|Tretinoin|Vitamin D|Vitamin K 2	50.61	40
PTH	5741	Osteoporosis, Postmenopausal	MESH:D015663	therapeutic	alfacalcidol|Calcitriol|Calcium|Cholecalciferol|Estradiol|Quercetin|Raloxifene Hydrochloride|Vitamin D	36.5	18
LTF	4057	Osteoporosis	MESH:D010024	therapeutic	Aluminum|Dexamethasone|Estradiol|Genistein|Iron|Lipopolysaccharides|Methotrexate|perfluorooctanoic acid|Prednisolone|Tretinoin|Zoledronic Acid	33.52	20
BGLAP	632	Osteoporosis	MESH:D010024		Alendronate|Aluminum|Arsenic Trioxide|azadirachtin|Berberine|Cadmium|Caffeine|Calcium Carbonate|Dexamethasone|Diphosphonates|Enalapril|Estradiol|Estrogens|Ethanol|Exenatide|Flavonoids|Genistein|ginsenoside Rg3|Glucosamine|icariin|Levonorgestrel|Melatonin|Methamphetamine|Methotrexate|Methylprednisolone|naringin|Nebivolol|notoginsenoside R1|ormeloxifene|Pamidronate|Plant Extracts|Polyphenols|Raloxi…	148.23	67
TNF	7124	Osteoporosis	MESH:D010024		Alendronate|alfacalcidol|Aluminum|andrographolide|Arsenic Trioxide|azadirachtin|Berberine|Cadmium|caffeic acid phenethyl ester|Caffeine|Calcium|Curcumin|Dexamethasone|Enalapril|Estradiol|Estrogens|Ethanol|Etidronic Acid|Exenatide|Flavonoids|Freund's Adjuvant|Genistein|ginsenoside Rg3|Glucosamine|glyphosate|Heparin|icariin|Iron|Isoflavones|kaempferol|Levonorgestrel|Lipopolysaccharides|Lithium|Losa…	106.85	85
BCL2	596	Osteoporosis	MESH:D010024		Aluminum|andrographolide|Arsenic Trioxide|azadirachtin|Berberine|Cadmium|Curcumin|Dexamethasone|Enalapril|Estradiol|Estrogens|Ethanol|Exenatide|Flavonoids|Freund's Adjuvant|Genistein|ginsenoside Rg3|Glucosamine|glyphosate|Heparin|icariin|Iron|Isoflavones|kaempferol|Levonorgestrel|Lipopolysaccharides|Lithium|Losartan|Melatonin|Methamphetamine|Methotrexate|Methylprednisolone|naringin|notoginsenosid…	104.46	67
RUNX2	860	Osteoporosis	MESH:D010024		Alendronate|Arsenic Trioxide|azadirachtin|Berberine|Cadmium|caffeic acid phenethyl ester|Caffeine|Curcumin|Dexamethasone|Enalapril|Estradiol|Estrogens|Ethanol|Flavonoids|Genistein|ginsenoside Rg3|Glucosamine|icariin|kaempferol|Losartan|Melatonin|Methotrexate|naringin|notoginsenoside R1|perfluorononanoic acid|Plant Extracts|Raloxifene Hydrochloride|Resveratrol|tanshinone|Tretinoin|Vitamin K 2|Zole…	104.15	53
CASP3	836	Osteoporosis	MESH:D010024		Aluminum|andrographolide|Arsenic Trioxide|azadirachtin|Berberine|Cadmium|caffeic acid phenethyl ester|Caffeine|Calcium|Calcium Carbonate|Curcumin|Dexamethasone|Diphosphonates|Enalapril|Estradiol|Estrogens|Ethanol|Flavonoids|Freund's Adjuvant|Genistein|ginsenoside Rg3|Glucosamine|glyphosate|Heparin|Iron|Isoflavones|kaempferol|Lipopolysaccharides|Lithium|Losartan|Melatonin|Methamphetamine|Methotrex…	101.71	80
BAX	581	Osteoporosis	MESH:D010024		adefovir dipivoxil|Aluminum|andrographolide|Arsenic Trioxide|azadirachtin|Berberine|Cadmium|caffeic acid phenethyl ester|Caffeine|Curcumin|Dexamethasone|Enalapril|Estradiol|Ethanol|Exenatide|Flavonoids|Freund's Adjuvant|Genistein|ginsenoside Rg3|Glucosamine|glyphosate|Heparin|Iron|Isoflavones|kaempferol|Lipopolysaccharides|Lithium|Losartan|Melatonin|Methamphetamine|Methotrexate|Methylprednisolone…	98.96	63
NFE2L2	4780	Osteoporosis	MESH:D010024		andrographolide|anthranilic acid|Arsenic Trioxide|Berberine|Cadmium|caffeic acid phenethyl ester|Calcium|Curcumin|Dexamethasone|Enalapril|Estradiol|Ethanol|Exenatide|Genistein|glyphosate|Heparin|Iron|kaempferol|Lipopolysaccharides|Lithium|Losartan|Melatonin|Methamphetamine|Methotrexate|Methylprednisolone|naringin|Nebivolol|notoginsenoside R1|perfluorohexanesulfonic acid|perfluorononanoic acid|per…	98.77	51
NOS2	4843	Osteoporosis	MESH:D010024		adefovir dipivoxil|Alendronate|Aluminum|Arsenic Trioxide|Berberine|Cadmium|caffeic acid phenethyl ester|Caffeine|Curcumin|Dexamethasone|Enalapril|Estradiol|Estrogens|Ethanol|Flavonoids|Freund's Adjuvant|Genistein|ginsenoside Rg3|Glucosamine|icariin|Iron|kaempferol|Lipopolysaccharides|Lithium|Losartan|Melatonin|Methamphetamine|Methotrexate|Methylprednisolone|naringin|notoginsenoside R1|perfluorohe…	98.56	67
ALPL	249	Osteoporosis	MESH:D010024		Adrenal Cortex Hormones|Alendronate|Arsenic Trioxide|Cadmium|caffeic acid phenethyl ester|Caffeine|Dexamethasone|Enalapril|Estradiol|Estrogens|Ethanol|Genistein|Glucosamine|glyphosate|Levonorgestrel|Melatonin|Methamphetamine|Methylprednisolone|Nebivolol|Pamidronate|perfluorohexanesulfonic acid|perfluorononanoic acid|perfluorooctanoic acid|Plant Extracts|Resveratrol|Tretinoin|Vitamin K 2|xanthohum…	92.67	46
PPARGC1A	10891	Osteoporosis	MESH:D010024		Arsenic Trioxide|Berberine|Cadmium|Caffeine|Curcumin|Dexamethasone|eldecalcitol|Enalapril|Estradiol|Ethanol|Flavonoids|Genistein|ginsenoside Rg3|Glucosamine|icariin|kaempferol|Lipopolysaccharides|Losartan|Melatonin|Methamphetamine|naringin|Nebivolol|perfluorohexanesulfonic acid|perfluorononanoic acid|perfluorooctanoic acid|Plant Extracts|platycodin D|Polyphenols|Propranolol|Pyruvaldehyde|Resverat…	92.66	40
HMOX1	3162	Osteoporosis	MESH:D010024		adefovir dipivoxil|Aluminum|andrographolide|Arsenic Trioxide|Berberine|Cadmium|caffeic acid phenethyl ester|Calcium|Curcumin|Dexamethasone|Enalapril|Estradiol|Ethanol|Exenatide|Genistein|Glucosamine|glyphosate|Heparin|Iron|kaempferol|Lipopolysaccharides|Lithium|Losartan|Melatonin|Methamphetamine|Methotrexate|Methylprednisolone|naringin|notoginsenoside R1|perfluorohexanesulfonic acid|perfluoronona…	91.55	58
TP53	7157	Osteoporosis	MESH:D010024		adefovir dipivoxil|andrographolide|Arsenic Trioxide|azadirachtin|Berberine|Cadmium|caffeic acid phenethyl ester|Caffeine|Calcium|Curcumin|Dexamethasone|Estradiol|Estrogens|Ethanol|Exenatide|Flavonoids|Genistein|glyphosate|Heparin|Iron|Isoflavones|kaempferol|Lipopolysaccharides|Lithium|Losartan|Melatonin|Methamphetamine|Methotrexate|naringin|perfluorooctanoic acid|Plant Extracts|platycodin D|Polyp…	91.46	64
CASP9	842	Osteoporosis	MESH:D010024		Alendronate|Aluminum|andrographolide|Arsenic Trioxide|azadirachtin|Berberine|Cadmium|Caffeine|Calcium|Curcumin|Dexamethasone|Enalapril|Estradiol|Ethanol|Flavonoids|Freund's Adjuvant|Genistein|ginsenoside Rg3|glyphosate|Isoflavones|kaempferol|Lipopolysaccharides|Losartan|Melatonin|Methamphetamine|Methotrexate|naringin|notoginsenoside R1|Pamidronate|perfluorooctanoic acid|Plant Extracts|platycodin …	91.43	58
VEGFA	7422	Osteoporosis	MESH:D010024		Aluminum|andrographolide|Arsenic Trioxide|Cadmium|Caffeine|Calcium|Curcumin|Dexamethasone|Enalapril|Estradiol|Estrogens|Ethanol|Freund's Adjuvant|Genistein|Glucosamine|glyphosate|Heparin|kaempferol|Levonorgestrel|Lipopolysaccharides|Lithium|Losartan|Melatonin|Methamphetamine|Methotrexate|perfluorononanoic acid|perfluorooctanoic acid|Plant Extracts|Polyphenols|Prednisolone|Prednisone|Propranolol|P…	91.37	58
CDKN1A	1026	Osteoporosis	MESH:D010024		adefovir dipivoxil|andrographolide|Arsenic Trioxide|azadirachtin|Berberine|Cadmium|caffeic acid phenethyl ester|Caffeine|Curcumin|Dexamethasone|Estradiol|Estrogens|Ethanol|Flavonoids|Genistein|Glucosamine|glyphosate|Heparin|Iron|Isoflavones|kaempferol|Lipopolysaccharides|Lithium|Losartan|Melatonin|Methamphetamine|Methotrexate|naringin|perfluorooctanoic acid|Plant Extracts|platycodin D|Polyphenols…	91.36	61
MMP9	4318	Osteoporosis	MESH:D010024		Aluminum|andrographolide|Arsenic Trioxide|Cadmium|caffeic acid phenethyl ester|Curcumin|Dexamethasone|Estradiol|Ethanol|Flavonoids|Freund's Adjuvant|Genistein|Glucosamine|glyphosate|Heparin|icariin|Lipopolysaccharides|Losartan|Melatonin|Methamphetamine|Methotrexate|Nandrolone Decanoate|naringin|perfluorooctanoic acid|Plant Extracts|platycodin D|Polyphenols|Prednisolone|Propranolol|Pyruvaldehyde|R…	90.79	56
RELA	5970	Osteoporosis	MESH:D010024		Aluminum|Arsenic Trioxide|azadirachtin|Berberine|Cadmium|caffeic acid phenethyl ester|Caffeine|Curcumin|Dexamethasone|Enalapril|Estradiol|Ethanol|Freund's Adjuvant|Genistein|ginsenoside Rg3|Glucosamine|glyphosate|Heparin|icariin|Iron|Isoflavones|kaempferol|Lipopolysaccharides|Lithium|Losartan|Melatonin|Methamphetamine|Methotrexate|Methylprednisolone|naringin|notoginsenoside R1|perfluorooctanoic a…	89.27	62
PPARG	5468	Osteoporosis	MESH:D010024		adefovir dipivoxil|andrographolide|Arsenic Trioxide|Berberine|Cadmium|caffeic acid phenethyl ester|Caffeine|Curcumin|Dexamethasone|Enalapril|Estradiol|Estrogens|Ethanol|Exenatide|Flavonoids|Genistein|Glucosamine|Iron|kaempferol|Lipopolysaccharides|Losartan|Melatonin|Methamphetamine|Methotrexate|naringin|notoginsenoside R1|perfluorohexanesulfonic acid|perfluorononanoic acid|perfluorooctanoic acid|…	89.05	50
CTNNB1	1499	Osteoporosis	MESH:D010024		Arsenic Trioxide|Berberine|Cadmium|caffeic acid phenethyl ester|Caffeine|Calcium|Curcumin|Dexamethasone|Estradiol|Estrogens|Ethanol|Flavonoids|Genistein|glyphosate|Heparin|kaempferol|Lipopolysaccharides|Lithium|Losartan|Melatonin|Methamphetamine|Methotrexate|naringin|perfluorooctanoic acid|Plant Extracts|platycodin D|Polyphenols|Resveratrol|Risperidone|tanshinone|Tretinoin|Trinitrobenzenesulfonic…	87.5	49
PTGS2	5743	Osteoporosis	MESH:D010024		Alendronate|alfacalcidol|Aluminum|Arsenic Trioxide|Berberine|Cadmium|caffeic acid phenethyl ester|Caffeine|Calcium|Curcumin|Dexamethasone|Enalapril|Estradiol|Ethanol|Freund's Adjuvant|Genistein|Glucosamine|Heparin|icariin|Iron|kaempferol|Lipopolysaccharides|Losartan|Melatonin|Methamphetamine|Methotrexate|Methylprednisolone|naringin|Nebivolol|notoginsenoside R1|perfluorooctanoic acid|Plant Extract…	87.43	67
IL1B	3553	Osteoporosis	MESH:D010024		Alendronate|Aluminum|Arsenic Trioxide|Berberine|Cadmium|caffeic acid phenethyl ester|Caffeine|Calcium|Curcumin|Dexamethasone|Enalapril|Estradiol|Estrogens|Ethanol|Flavonoids|Freund's Adjuvant|Genistein|ginsenoside Rg3|Glucosamine|glyphosate|icariin|Iron|kaempferol|Lipopolysaccharides|Lithium|Losartan|Melatonin|Methamphetamine|Methotrexate|Methylprednisolone|naringin|notoginsenoside R1|Pamidronate…	87.36	70
FOS	2353	Osteoporosis	MESH:D010024		Aluminum|andrographolide|Arsenic Trioxide|Cadmium|Caffeine|Curcumin|Dexamethasone|Estradiol|Estrogens|Ethanol|Freund's Adjuvant|Genistein|Glucosamine|glyphosate|Heparin|icariin|Iron|kaempferol|Lipopolysaccharides|Lithium|Losartan|Melatonin|Methamphetamine|Methotrexate|naringin|perfluorooctanoic acid|Plant Extracts|platycodin D|Propranolol|Pyruvaldehyde|Raloxifene Hydrochloride|Resveratrol|Risperi…	86.14	63
MMP2	4313	Osteoporosis	MESH:D010024		Alendronate|Aluminum|andrographolide|Arsenic Trioxide|Berberine|Cadmium|caffeic acid phenethyl ester|Curcumin|Dexamethasone|Estradiol|Ethanol|Genistein|ginsenoside Rg3|Glucosamine|Heparin|kaempferol|Lasofoxifene|Lipopolysaccharides|Losartan|Melatonin|Methamphetamine|Methotrexate|naringin|perfluorooctanoic acid|Plant Extracts|platycodin D|Polyphenols|Prednisolone|Propranolol|Raloxifene Hydrochlori…	85.48	57
MAPK1	5594	Osteoporosis	MESH:D010024		andrographolide|Arsenic Trioxide|azadirachtin|Berberine|Cadmium|caffeic acid phenethyl ester|Caffeine|Calcium|Curcumin|Dexamethasone|Estradiol|Estrogens|Ethanol|Flavonoids|Freund's Adjuvant|Genistein|Glucosamine|glyphosate|Heparin|icariin|Iron|kaempferol|Lipopolysaccharides|Lithium|Losartan|Melatonin|Methamphetamine|Methotrexate|Methylprednisolone|naringin|notoginsenoside R1|Pamidronate|perfluoro…	84.72	66
FN1	2335	Osteoporosis	MESH:D010024		andrographolide|Arsenic Trioxide|Berberine|Cadmium|Curcumin|Dexamethasone|Estradiol|Ethanol|Genistein|Glucosamine|glyphosate|Isoflavones|kaempferol|Lipopolysaccharides|Losartan|Melatonin|Methamphetamine|Methotrexate|notoginsenoside R1|perfluorohexanesulfonic acid|perfluorooctanoic acid|Plant Extracts|Propranolol|Pyruvaldehyde|Raloxifene Hydrochloride|Resveratrol|tanshinone|Tretinoin|Trinitrobenze…	84.52	45
JUN	3725	Osteoporosis	MESH:D010024		Aluminum|andrographolide|Arsenic Trioxide|Berberine|Cadmium|caffeic acid phenethyl ester|Caffeine|Curcumin|Dexamethasone|Estradiol|Estrogens|Ethanol|Freund's Adjuvant|Genistein|Glucosamine|glyphosate|Heparin|icariin|Iron|Isoflavones|kaempferol|Lipopolysaccharides|Lithium|Melatonin|Methamphetamine|Methotrexate|naringin|perfluorooctanoic acid|Plant Extracts|Polyphenols|Prednisone|Raloxifene Hydroch…	83.99	59
IGF1	3479	Osteoporosis	MESH:D010024		Aluminum|Arsenic Trioxide|Cadmium|Caffeine|Calcium|Curcumin|Dexamethasone|Enalapril|Estradiol|Estrogens|Ethanol|Flavonoids|Freund's Adjuvant|Genistein|glyphosate|icariin|Iron|Isoflavones|Levonorgestrel|Lipopolysaccharides|Melatonin|naringin|perfluorononanoic acid|perfluorooctanoic acid|Plant Extracts|Prednisolone|Raloxifene Hydrochloride|Resveratrol|Tea|Tretinoin|Trinitrobenzenesulfonic Acid|Zole…	83.7	52
FAS	355	Osteoporosis	MESH:D010024		adefovir dipivoxil|Alendronate|andrographolide|Arsenic Trioxide|Berberine|Cadmium|caffeic acid phenethyl ester|Caffeine|Curcumin|Dexamethasone|Estradiol|Ethanol|Flavonoids|Genistein|glyphosate|Heparin|Isoflavones|Lipopolysaccharides|Lithium|Melatonin|Methamphetamine|Methotrexate|naringin|notoginsenoside R1|perfluorohexanesulfonic acid|Plant Extracts|platycodin D|Propranolol|Resveratrol|Risperidon…	81.6	52
CD14	929	Osteoporosis	MESH:D010024		alfacalcidol|Arsenic Trioxide|Cadmium|caffeic acid phenethyl ester|Curcumin|Dexamethasone|Estradiol|Ethanol|Flavonoids|Genistein|glyphosate|Iron|kaempferol|Lipopolysaccharides|Melatonin|Methamphetamine|Methotrexate|perfluorononanoic acid|perfluorooctanoic acid|Plant Extracts|platycodin D|Resveratrol|Tretinoin|Trinitrobenzenesulfonic Acid|Vitamin D|Zoledronic Acid	80.97	34
CAT	847	Osteoporosis	MESH:D010024		Alendronate|Aluminum|andrographolide|Arsenic Trioxide|Berberine|Cadmium|caffeic acid phenethyl ester|Caffeine|Calcium|Curcumin|Dexamethasone|Enalapril|Estradiol|Ethanol|Flavonoids|Freund's Adjuvant|Genistein|glyphosate|Heparin|Iron|kaempferol|Levonorgestrel|Lipopolysaccharides|Lithium|Losartan|Melatonin|Methamphetamine|Methotrexate|Methylprednisolone|naringin|Nebivolol|notoginsenoside R1|perfluor…	80.87	63
SPP1	6696	Osteoporosis	MESH:D010024		andrographolide|Arsenic Trioxide|Berberine|Cadmium|Caffeine|Calcium|Calcium Carbonate|Curcumin|Dexamethasone|Enalapril|Estradiol|Estrogens|Ethanol|Flavonoids|Freund's Adjuvant|Genistein|icariin|kaempferol|Lipopolysaccharides|Methamphetamine|Methotrexate|naringin|Plant Extracts|Raloxifene Hydrochloride|Resveratrol|tanshinone|Tretinoin|Trinitrobenzenesulfonic Acid|Vitamin D	78.18	52
NQO1	1728	Osteoporosis	MESH:D010024		adefovir dipivoxil|andrographolide|Arsenic Trioxide|Cadmium|Caffeine|Curcumin|Dexamethasone|Estradiol|Ethanol|Exenatide|Flavonoids|Freund's Adjuvant|Genistein|glyphosate|Iron|Isoflavones|kaempferol|Lipopolysaccharides|Lithium|Melatonin|Methamphetamine|Methotrexate|naringin|notoginsenoside R1|perfluorohexanesulfonic acid|perfluorooctanoic acid|Plant Extracts|Polyphenols|Pyruvaldehyde|Resveratrol|t…	78.16	43
NFKB1	4790	Osteoporosis	MESH:D010024		Arsenic Trioxide|azadirachtin|Cadmium|caffeic acid phenethyl ester|Caffeine|Curcumin|Dexamethasone|Enalapril|Estradiol|Ethanol|Genistein|ginsenoside Rg3|Glucosamine|glyphosate|Iron|Lipopolysaccharides|Lithium|Losartan|Melatonin|Methamphetamine|Methotrexate|Methylprednisolone|naringin|perfluorooctanoic acid|Plant Extracts|platycodin D|Polyphenols|Raloxifene Hydrochloride|Resveratrol|Tretinoin|Trin…	77.99	46
AKT1	207	Osteoporosis	MESH:D010024		Arsenic Trioxide|Berberine|Cadmium|caffeic acid phenethyl ester|Caffeine|Calcium|Curcumin|Dexamethasone|Enalapril|Estradiol|Ethanol|Exenatide|Genistein|Glucosamine|glyphosate|Heparin|icariin|Iron|kaempferol|Lipopolysaccharides|Lithium|Melatonin|Methamphetamine|Methotrexate|Methylprednisolone|naringin|notoginsenoside R1|Plant Extracts|platycodin D|Propranolol|Pyruvaldehyde|Raloxifene Hydrochloride…	77.89	62
CXCL12	6387	Osteoporosis	MESH:D010024		Aluminum|Arsenic Trioxide|Cadmium|Caffeine|Calcium|Curcumin|Dexamethasone|Estradiol|Estrogens|Ethanol|Freund's Adjuvant|Genistein|Glucosamine|glyphosate|Heparin|Lipopolysaccharides|Methamphetamine|Methotrexate|naringin|perfluorooctanoic acid|Plant Extracts|Raloxifene Hydrochloride|Resveratrol|Tretinoin|Trinitrobenzenesulfonic Acid|Zoledronic Acid	77.11	48
BMP2	650	Osteoporosis	MESH:D010024		Arsenic Trioxide|azadirachtin|Cadmium|Curcumin|Dexamethasone|Estradiol|Ethanol|Flavonoids|Genistein|ginsenoside Rg3|Glucosamine|glyphosate|icariin|kaempferol|Lipopolysaccharides|Losartan|Methotrexate|naringin|perfluorooctanoic acid|Resveratrol|tanshinone|Tretinoin|Vitamin K 2|Zoledronic Acid	76.72	33
CXCL8	3576	Osteoporosis	MESH:D010024		Aluminum|andrographolide|Arsenic Trioxide|Berberine|Cadmium|caffeic acid phenethyl ester|Caffeine|Calcium|Curcumin|Dexamethasone|Enalapril|Estradiol|Ethanol|Genistein|Glucosamine|Heparin|Iron|Isoflavones|kaempferol|Lipopolysaccharides|Lithium|Methotrexate|Methylprednisolone|naringin|perfluorooctanoic acid|Plant Extracts|platycodin D|Polyphenols|Prednisolone|Pyruvaldehyde|Raloxifene Hydrochloride|…	76.59	57
MAPK3	5595	Osteoporosis	MESH:D010024		Aluminum|andrographolide|Arsenic Trioxide|azadirachtin|Berberine|Cadmium|caffeic acid phenethyl ester|Caffeine|Calcium|Curcumin|Dexamethasone|Estradiol|Estrogens|Ethanol|Genistein|Glucosamine|glyphosate|Heparin|icariin|Iron|kaempferol|Lipopolysaccharides|Lithium|Losartan|Melatonin|Methamphetamine|Methotrexate|naringin|notoginsenoside R1|perfluorooctanoic acid|Plant Extracts|platycodin D|Polypheno…	76.24	64
VCAM1	7412	Osteoporosis	MESH:D010024		andrographolide|Arsenic Trioxide|Cadmium|caffeic acid phenethyl ester|Curcumin|Dexamethasone|Enalapril|Estradiol|Estrogens|Ethanol|Genistein|glyphosate|Iron|kaempferol|Levonorgestrel|Lipopolysaccharides|Losartan|Methamphetamine|Methotrexate|naringin|Nebivolol|notoginsenoside R1|Plant Extracts|Polyphenols|Pyruvaldehyde|Resveratrol|tibolone|Tretinoin|Trinitrobenzenesulfonic Acid	74.3	38
NFKBIA	4792	Osteoporosis	MESH:D010024		Arsenic Trioxide|azadirachtin|Berberine|Cadmium|caffeic acid phenethyl ester|Caffeine|Calcium|Curcumin|Dexamethasone|Enalapril|Estradiol|Ethanol|Freund's Adjuvant|Genistein|ginsenoside Rg3|Glucosamine|icariin|Iron|kaempferol|Lipopolysaccharides|Melatonin|Methamphetamine|naringin|notoginsenoside R1|perfluorooctanoic acid|Plant Extracts|platycodin D|Raloxifene Hydrochloride|Resveratrol|tanshinone|T…	73.64	51
AGT	183	Osteoporosis	MESH:D010024		Cadmium|Caffeine|Calcium|Curcumin|Dexamethasone|Enalapril|Estradiol|Estrogens|Ethanol|Flavonoids|Genistein|Glucosamine|glyphosate|Heparin|Levonorgestrel|Lipopolysaccharides|Losartan|Melatonin|Methamphetamine|Methotrexate|naringin|Nebivolol|perfluorooctanoic acid|Plant Extracts|Propranolol|Pyruvaldehyde|Raloxifene Hydrochloride|Resveratrol|tanshinone|Tretinoin	73.54	52
GSK3B	2932	Osteoporosis	MESH:D010024		andrographolide|Arsenic Trioxide|Berberine|Cadmium|Caffeine|Calcium|Curcumin|Dexamethasone|Enalapril|Estradiol|Estrogens|Ethanol|Iron|kaempferol|Lipopolysaccharides|Lithium|Losartan|Melatonin|Methamphetamine|Methotrexate|notoginsenoside R1|perfluorooctanoic acid|Plant Extracts|Propranolol|Resveratrol|Risperidone|tanshinone|Tretinoin|Trinitrobenzenesulfonic Acid	73.32	44
CCND1	595	Osteoporosis	MESH:D010024		andrographolide|Arsenic Trioxide|azadirachtin|Berberine|Cadmium|caffeic acid phenethyl ester|Caffeine|Calcium|Curcumin|Dexamethasone|Estradiol|Estrogens|Ethanol|Flavonoids|Genistein|glyphosate|Iron|Isoflavones|kaempferol|Lipopolysaccharides|Lithium|Losartan|Melatonin|Methamphetamine|Methotrexate|naringin|perfluorooctanoic acid|Plant Extracts|platycodin D|Polyphenols|Raloxifene Hydrochloride|Resve…	73.12	51
CCL2	6347	Osteoporosis	MESH:D010024		andrographolide|Arsenic Trioxide|Berberine|Cadmium|caffeic acid phenethyl ester|Calcium|Curcumin|Dexamethasone|Enalapril|Estradiol|Estrogens|Ethanol|Flavonoids|Freund's Adjuvant|Genistein|Glucosamine|Heparin|Iron|kaempferol|Lipopolysaccharides|Losartan|Melatonin|Methamphetamine|Methotrexate|naringin|Nebivolol|notoginsenoside R1|perfluorooctanoic acid|Plant Extracts|Prednisolone|Pyruvaldehyde|Ralo…	73	53
CYP3A4	1576	Osteoporosis	MESH:D010024		adefovir dipivoxil|alfacalcidol|andrographolide|Arsenic Trioxide|Berberine|Caffeine|Curcumin|Dexamethasone|eldecalcitol|Enalapril|Estradiol|Ethanol|Genistein|kaempferol|Lipopolysaccharides|Losartan|Methamphetamine|Methotrexate|Methylprednisolone|naringin|notoginsenoside R1|perfluorohexanesulfonic acid|perfluorononanoic acid|perfluorooctanoic acid|Plant Extracts|Prednisolone|Propranolol|Pyrimidino…	72.66	48
IL4	3565	Osteoporosis	MESH:D010024		Aluminum|Arsenic Trioxide|Berberine|Cadmium|Calcium|Curcumin|Dexamethasone|Estradiol|Ethanol|Flavonoids|Freund's Adjuvant|Genistein|Glucosamine|kaempferol|Lipopolysaccharides|Lithium|Melatonin|Methotrexate|Methylprednisolone|naringin|notoginsenoside R1|perfluorooctanoic acid|Plant Extracts|Polyphenols|Prednisolone|Prednisone|Resveratrol|Terfenadine|Tretinoin|Trinitrobenzenesulfonic Acid	72.61	41
CYCS	54205	Osteoporosis	MESH:D010024		Arsenic Trioxide|azadirachtin|Berberine|Cadmium|caffeic acid phenethyl ester|Caffeine|Calcium|Curcumin|Dexamethasone|Enalapril|Estradiol|Estrogens|Ethanol|Flavonoids|Genistein|Glucosamine|glyphosate|kaempferol|Lipopolysaccharides|Losartan|Methamphetamine|Methotrexate|naringin|perfluorooctanoic acid|Plant Extracts|Resveratrol|Tretinoin|Trinitrobenzenesulfonic Acid	71.94	40
PARP1	142	Osteoporosis	MESH:D010024		Arsenic Trioxide|Berberine|Cadmium|Caffeine|Calcium|Curcumin|Dexamethasone|Estradiol|Ethanol|Flavonoids|Genistein|ginsenoside Rg3|Glucosamine|glyphosate|Heparin|Iron|kaempferol|Lipopolysaccharides|Lithium|Losartan|Melatonin|Methamphetamine|Methotrexate|notoginsenoside R1|Pamidronate|Plant Extracts|platycodin D|Polyphenols|Pyruvaldehyde|Resveratrol|tanshinone|Tea|Tretinoin|Vitamin K 2|xanthohumol|…	70.9	50
IL10	3586	Osteoporosis	MESH:D010024		Arsenic Trioxide|Berberine|Cadmium|Caffeine|Curcumin|Dexamethasone|Estradiol|Ethanol|Flavonoids|Freund's Adjuvant|Genistein|glyphosate|Lipopolysaccharides|Lithium|Losartan|Melatonin|Methamphetamine|Methotrexate|Methylprednisolone|naringin|notoginsenoside R1|perfluorooctanoic acid|Plant Extracts|platycodin D|Polyphenols|Prednisolone|Propranolol|Resveratrol|Terfenadine|Tretinoin|Trinitrobenzenesulf…	70.81	44
IFNG	3458	Osteoporosis	MESH:D010024		adefovir dipivoxil|anthranilic acid|Arsenic Trioxide|Berberine|Cadmium|caffeic acid phenethyl ester|Calcium|Curcumin|Dexamethasone|Estradiol|Ethanol|Freund's Adjuvant|Genistein|Glucosamine|glyphosate|Iron|kaempferol|Lipopolysaccharides|Losartan|Melatonin|Methamphetamine|Methotrexate|naringin|notoginsenoside R1|perfluorooctanoic acid|Plant Extracts|platycodin D|Polyphenols|Prednisolone|Prednisone|…	70.28	43
EDN1	1906	Osteoporosis	MESH:D010024		Adrenal Cortex Hormones|andrographolide|Arsenic Trioxide|Cadmium|caffeic acid phenethyl ester|Caffeine|Calcium|Dexamethasone|Enalapril|Estradiol|Ethanol|Genistein|Heparin|Iron|Lipopolysaccharides|Losartan|Methotrexate|Methylprednisolone|Nebivolol|nylestriol|perfluorooctanoic acid|Plant Extracts|Polyphenols|Resveratrol|tanshinone|Tenofovir|Tretinoin|Zoledronic Acid	70.15	40
CASP8	841	Osteoporosis	MESH:D010024		andrographolide|Arsenic Trioxide|azadirachtin|Berberine|Cadmium|caffeic acid phenethyl ester|Curcumin|Dexamethasone|Estradiol|Ethanol|Freund's Adjuvant|Genistein|ginsenoside Rg3|glyphosate|Isoflavones|Lipopolysaccharides|Lithium|Losartan|Melatonin|Methotrexate|notoginsenoside R1|Plant Extracts|platycodin D|Polyphenols|Resveratrol|Risedronic Acid|tanshinone|Tea|Terfenadine|Tretinoin|Trinitrobenzen…	69.97	38
MKI67	4288	Osteoporosis	MESH:D010024		Arsenic Trioxide|Cadmium|Caffeine|Curcumin|Dexamethasone|Estradiol|Estrogens|Ethanol|Genistein|ginsenoside Rg3|Glucosamine|glyphosate|Isoflavones|Levonorgestrel|Lithium|Melatonin|Methamphetamine|Methotrexate|perfluorononanoic acid|Plant Extracts|Propranolol|Raloxifene Hydrochloride|Resveratrol|Tretinoin|Trinitrobenzenesulfonic Acid|Zoledronic Acid	69.78	44
SOD1	6647	Osteoporosis	MESH:D010024		alfacalcidol|andrographolide|Arsenic Trioxide|Berberine|Cadmium|caffeic acid phenethyl ester|Caffeine|Calcium|Curcumin|Dexamethasone|Enalapril|Estradiol|Ethanol|Genistein|glyphosate|Iron|kaempferol|Lipopolysaccharides|Lithium|Melatonin|Methamphetamine|Methotrexate|perfluorooctanoic acid|Plant Extracts|Polyphenols|Pyruvaldehyde|Raloxifene Hydrochloride|Resveratrol|Risperidone|Tea|Tretinoin	68.12	46
GSR	2936	Osteoporosis	MESH:D010024		Aluminum|andrographolide|Arsenic Trioxide|Berberine|Cadmium|caffeic acid phenethyl ester|Caffeine|Calcium|Calcium Carbonate|Curcumin|Dexamethasone|Estradiol|Ethanol|Freund's Adjuvant|Genistein|glyphosate|Iron|Lipopolysaccharides|Melatonin|Methamphetamine|Methotrexate|naringin|perfluorooctanoic acid|Plant Extracts|Polyphenols|Pyruvaldehyde|Resveratrol|Tea|Tretinoin|Trinitrobenzenesulfonic Acid	68.08	44
NOS3	4846	Osteoporosis	MESH:D010024		Arsenic Trioxide|Cadmium|Caffeine|Calcium|Curcumin|Dexamethasone|Enalapril|Estradiol|Estrogens|Ethanol|Freund's Adjuvant|Genistein|Glucosamine|icariin|Lipopolysaccharides|Losartan|Melatonin|Methotrexate|Nebivolol|notoginsenoside R1|perfluorooctanoic acid|Plant Extracts|Propranolol|Raloxifene Hydrochloride|Resveratrol|tanshinone|Tenofovir|Tretinoin	67.8	49
INS1	16333	Osteoporosis	MESH:D010024		andrographolide|anthranilic acid|Arsenic Trioxide|Cadmium|caffeic acid phenethyl ester|Caffeine|Calcium|Curcumin|Dexamethasone|Estradiol|Estrogens|Ethanol|Exenatide|Genistein|Glucosamine|Isoflavones|kaempferol|Lipopolysaccharides|Melatonin|Methylprednisolone|naringin|perfluorooctanoic acid|Plant Extracts|Polyphenols|Pyruvaldehyde|Resveratrol|Tea	67.79	41
ALB	213	Osteoporosis	MESH:D010024		alfacalcidol|Aluminum|Arsenic Trioxide|Berberine|Cadmium|Caffeine|Curcumin|Dexamethasone|Estradiol|Estrogens|Ethanol|Exenatide|Flavonoids|Genistein|Glucosamine|glyphosate|Iron|Lipopolysaccharides|Losartan|Melatonin|Methotrexate|perfluorooctanoic acid|Plant Extracts|Prednisolone|Propranolol|Pyruvaldehyde|Resveratrol|Tretinoin|Trinitrobenzenesulfonic Acid|Vitamin D|Zoledronic Acid	67.6	46
FASN	2194	Osteoporosis	MESH:D010024		andrographolide|Arsenic Trioxide|Cadmium|Caffeine|Curcumin|Dexamethasone|Estradiol|Ethanol|Exenatide|Genistein|Glucosamine|glyphosate|Iron|Isoflavones|Lipopolysaccharides|Losartan|Melatonin|Methotrexate|naringin|perfluorohexanesulfonic acid|perfluorononanoic acid|perfluorooctanoic acid|Plant Extracts|platycodin D|Resveratrol|Tea|Tretinoin	67.47	36
ICAM1	3383	Osteoporosis	MESH:D010024		Arsenic Trioxide|Cadmium|Caffeine|Curcumin|Dexamethasone|Enalapril|Estradiol|Ethanol|Flavonoids|Freund's Adjuvant|Genistein|Glucosamine|Iron|kaempferol|Lipopolysaccharides|Losartan|Methotrexate|Nandrolone Decanoate|naringin|Nebivolol|notoginsenoside R1|perfluorononanoic acid|Plant Extracts|Polyphenols|Resveratrol|tibolone|Tretinoin|Trinitrobenzenesulfonic Acid|xanthohumol|Zoledronic Acid	66.81	39
ESR1	2099	Osteoporosis	MESH:D010024		Aluminum|Arsenic Trioxide|azadirachtin|Berberine|Cadmium|Curcumin|Dexamethasone|Estradiol|Estrogens|Ethanol|Flavonoids|Genistein|glyphosate|Isoflavones|kaempferol|Levonorgestrel|Lipopolysaccharides|Melatonin|Methamphetamine|Methylprednisolone|naringin|Nebivolol|notoginsenoside R1|ormeloxifene|perfluorooctanoic acid|Plant Extracts|platycodin D|Polyphenols|Raloxifene Hydrochloride|Resveratrol|tibol…	66.25	47
CDKN1B	1027	Osteoporosis	MESH:D010024		Arsenic Trioxide|Berberine|Cadmium|caffeic acid phenethyl ester|Curcumin|Dexamethasone|Estradiol|Estrogens|Genistein|Glucosamine|glyphosate|Heparin|Isoflavones|Lipopolysaccharides|Lithium|Methotrexate|perfluorooctanoic acid|Plant Extracts|platycodin D|Prednisone|Raloxifene Hydrochloride|Resveratrol|tanshinone|Terfenadine|Tretinoin|Zoledronic Acid	65.91	47
ABCG2	9429	Osteoporosis	MESH:D010024		Arsenic Trioxide|Cadmium|Curcumin|Dexamethasone|Estradiol|Estrogens|Ethanol|Flavonoids|Genistein|ginsenoside Rg3|glyphosate|Iron|Isoflavones|Lipopolysaccharides|Methamphetamine|Methotrexate|Methylprednisolone|notoginsenoside R1|perfluorononanoic acid|perfluorooctanoic acid|Plant Extracts|Resveratrol|Risperidone|Tretinoin|Zoledronic Acid	65.44	35
APP	351	Osteoporosis	MESH:D010024		Alendronate|Aluminum|Arsenic Trioxide|Berberine|Cadmium|Calcium|Curcumin|Dexamethasone|Estradiol|Ethanol|Genistein|glyphosate|Heparin|icariin|Iron|kaempferol|Lipopolysaccharides|Lithium|Melatonin|Methamphetamine|Methotrexate|notoginsenoside R1|perfluorooctanoic acid|Plant Extracts|Raloxifene Hydrochloride|Resveratrol|Tretinoin	65.37	56
IL12B	3593	Osteoporosis	MESH:D010024		Adrenal Cortex Hormones|Aluminum|anthranilic acid|Arsenic Trioxide|caffeic acid phenethyl ester|Caffeine|Curcumin|Dexamethasone|Estradiol|Ethanol|Flavonoids|Freund's Adjuvant|Genistein|Iron|Lipopolysaccharides|Lithium|perfluorooctanoic acid|Plant Extracts|Polyphenols|Prednisolone|Prednisone|Resveratrol|Tretinoin|Trinitrobenzenesulfonic Acid	65.26	31
LPL	4023	Osteoporosis	MESH:D010024		Arsenic Trioxide|Cadmium|Caffeine|Curcumin|Dexamethasone|Estradiol|Estrogens|Ethanol|Genistein|Heparin|Lipopolysaccharides|Melatonin|Methamphetamine|naringin|perfluorohexanesulfonic acid|perfluorononanoic acid|perfluorooctanoic acid|Plant Extracts|platycodin D|Polyphenols|Propranolol|Raloxifene Hydrochloride|Resveratrol|Tretinoin	65.13	44
BCL2L1	598	Osteoporosis	MESH:D010024		Aluminum|Arsenic Trioxide|azadirachtin|Berberine|Cadmium|Caffeine|Curcumin|Dexamethasone|Estradiol|Ethanol|Flavonoids|Genistein|Glucosamine|glyphosate|Iron|Isoflavones|kaempferol|Lipopolysaccharides|Melatonin|Methamphetamine|Methotrexate|perfluorooctanoic acid|Plant Extracts|platycodin D|Polyphenols|Resveratrol|Tea|Tretinoin|Zoledronic Acid	65.09	38
NR3C1	2908	Osteoporosis	MESH:D010024		Adrenocorticotropic Hormone|Arsenic Trioxide|Cadmium|Caffeine|Curcumin|Dexamethasone|Estradiol|Estrogens|Ethanol|Genistein|Levonorgestrel|Lipopolysaccharides|Lithium|Melatonin|Methamphetamine|Methotrexate|perfluorooctanoic acid|Plant Extracts|Polyphenols|Prednisolone|Prednisone|Raloxifene Hydrochloride|Resveratrol|tanshinone|Tenofovir|Tretinoin	64.7	46
VWF	7450	Osteoporosis	MESH:D010024		Anti-Retroviral Agents|Arsenic Trioxide|Cadmium|caffeic acid phenethyl ester|Curcumin|Enalapril|Estradiol|Ethanol|Genistein|Lipopolysaccharides|Methamphetamine|Methylprednisolone|nylestriol|perfluorooctanoic acid|Raloxifene Hydrochloride|Resveratrol|Trinitrobenzenesulfonic Acid|xanthohumol|Zoledronic Acid	64.65	30
STAT3	6774	Osteoporosis	MESH:D010024		andrographolide|Arsenic Trioxide|Cadmium|caffeic acid phenethyl ester|Curcumin|Dexamethasone|Enalapril|Estradiol|Estrogens|Ethanol|Freund's Adjuvant|Genistein|glyphosate|Lipopolysaccharides|Losartan|Melatonin|Methamphetamine|Methotrexate|naringin|Plant Extracts|platycodin D|Propranolol|Raloxifene Hydrochloride|Resveratrol|Risperidone|Tretinoin|Trinitrobenzenesulfonic Acid|Zoledronic Acid	64.43	41
S100A9	6280	Osteoporosis	MESH:D010024		Arsenic Trioxide|Cadmium|Calcium|Curcumin|Dexamethasone|Estradiol|Ethanol|Flavonoids|Freund's Adjuvant|Genistein|glyphosate|Iron|Lipopolysaccharides|Methotrexate|perfluorononanoic acid|Plant Extracts|platycodin D|Resveratrol|Tretinoin|Trinitrobenzenesulfonic Acid|Zoledronic Acid	64.35	31
CCN2	1490	Osteoporosis	MESH:D010024		andrographolide|Arsenic Trioxide|Cadmium|Curcumin|Dexamethasone|Enalapril|Estradiol|Ethanol|Freund's Adjuvant|Genistein|ginsenoside Rg3|Glucosamine|Lipopolysaccharides|Methamphetamine|Methotrexate|Methylprednisolone|perfluorooctanoic acid|Plant Extracts|platycodin D|Prednisolone|Resveratrol|Tretinoin|Trinitrobenzenesulfonic Acid|Vitamin D	64.23	34
CXCL2	2920	Osteoporosis	MESH:D010024		andrographolide|Arsenic Trioxide|Cadmium|Calcium|Curcumin|Dexamethasone|Estradiol|Ethanol|Flavonoids|Freund's Adjuvant|Glucosamine|Heparin|Iron|Lipopolysaccharides|Methamphetamine|Methotrexate|Methylprednisolone|naringin|perfluorooctanoic acid|Plant Extracts|Prednisolone|Resveratrol|Trinitrobenzenesulfonic Acid|Vitamin D|Zoledronic Acid	64.07	38
GPT	2875	Osteoporosis	MESH:D010024		andrographolide|Arsenic Trioxide|Berberine|Cadmium|Caffeine|Curcumin|Dexamethasone|Estradiol|Ethanol|Genistein|glyphosate|Heparin|Iron|kaempferol|Lipopolysaccharides|Lithium|Losartan|Melatonin|Methamphetamine|Methotrexate|Methylprednisolone|naringin|perfluorononanoic acid|perfluorooctanoic acid|Plant Extracts|Resveratrol|Vitamin D	63.88	44
MPO	4353	Osteoporosis	MESH:D010024		Aluminum|andrographolide|Arsenic Trioxide|Berberine|Cadmium|caffeic acid phenethyl ester|Curcumin|Dexamethasone|Enalapril|Estradiol|Ethanol|Freund's Adjuvant|Genistein|Glucosamine|Iron|Lipopolysaccharides|Methotrexate|Methylprednisolone|naringin|notoginsenoside R1|perfluorooctanoic acid|Plant Extracts|platycodin D|Prednisolone|Raloxifene Hydrochloride|Resveratrol|Tretinoin|Trinitrobenzenesulfonic…	63.76	43
PCNA	5111	Osteoporosis	MESH:D010024		Aluminum|andrographolide|Arsenic Trioxide|azadirachtin|Caffeine|Curcumin|Dexamethasone|Estradiol|Estrogens|Ethanol|Freund's Adjuvant|Genistein|glyphosate|Iron|Isoflavones|kaempferol|Lipopolysaccharides|Melatonin|Methotrexate|perfluorooctanoic acid|Plant Extracts|Polyphenols|Raloxifene Hydrochloride|Resveratrol|Tea|Tretinoin|Trinitrobenzenesulfonic Acid	63.7	39
SQSTM1	8878	Osteoporosis	MESH:D010024		andrographolide|Arsenic Trioxide|Cadmium|Caffeine|Calcium|Dexamethasone|Estradiol|Estrogens|Ethanol|Genistein|glyphosate|Iron|Isoflavones|Lipopolysaccharides|Melatonin|Methamphetamine|Methotrexate|notoginsenoside R1|perfluorooctanoic acid|Plant Extracts|Polyphenols|Raloxifene Hydrochloride|Resveratrol|Tretinoin|Trinitrobenzenesulfonic Acid|Vitamin D	63.39	46
COL3A1	1281	Osteoporosis	MESH:D010024		andrographolide|Cadmium|Curcumin|Dexamethasone|Diphosphonates|Enalapril|Estradiol|Ethanol|Genistein|Glucosamine|Lipopolysaccharides|Losartan|Methamphetamine|Methotrexate|Nandrolone Decanoate|perfluorohexanesulfonic acid|perfluorooctanoic acid|Plant Extracts|Pyruvaldehyde|Resveratrol|Tretinoin|Zoledronic Acid	63.29	31
IL2	3558	Osteoporosis	MESH:D010024		Aluminum|Arsenic Trioxide|Berberine|Cadmium|caffeic acid phenethyl ester|Curcumin|Dexamethasone|Estradiol|Ethanol|Freund's Adjuvant|Genistein|Glucosamine|Lipopolysaccharides|Lithium|Melatonin|Methotrexate|naringin|notoginsenoside R1|Plant Extracts|Polyphenols|Prednisolone|Resveratrol|Terfenadine|Tretinoin|Trinitrobenzenesulfonic Acid|Zoledronic Acid	63.1	36
BAD	572	Osteoporosis	MESH:D010024		Arsenic Trioxide|azadirachtin|Calcium|Curcumin|Dexamethasone|Estradiol|Estrogens|Ethanol|Genistein|Iron|Lipopolysaccharides|Melatonin|Methamphetamine|Methotrexate|naringin|perfluorooctanoic acid|Plant Extracts|Pyruvaldehyde|Raloxifene Hydrochloride|Resveratrol|Tea|Tretinoin|Zoledronic Acid	63.06	36
CTSD	1509	Osteoporosis	MESH:D010024		Arsenic Trioxide|Cadmium|Caffeine|Curcumin|Dexamethasone|Estradiol|Ethanol|Flavonoids|Freund's Adjuvant|Genistein|Glucosamine|glyphosate|Lipopolysaccharides|Lithium|Melatonin|Methamphetamine|Methylprednisolone|naringin|perfluorooctanoic acid|Plant Extracts|Resveratrol|Tretinoin	62.99	33
SREBF1	6720	Osteoporosis	MESH:D010024		Arsenic Trioxide|Berberine|Cadmium|Caffeine|Curcumin|Dexamethasone|Estradiol|Ethanol|Exenatide|Genistein|glyphosate|Iron|Lipopolysaccharides|Losartan|Melatonin|Methamphetamine|naringin|perfluorooctanoic acid|Plant Extracts|platycodin D|Raloxifene Hydrochloride|Resveratrol|Risperidone|Tea|Tretinoin	62.76	43
IGFBP3	3486	Osteoporosis	MESH:D010024		Arsenic Trioxide|Cadmium|Curcumin|Dexamethasone|Estradiol|Estrogens|Ethanol|Flavonoids|Genistein|Glucosamine|Iron|Isoflavones|Levonorgestrel|Lipopolysaccharides|Methamphetamine|Methotrexate|perfluorononanoic acid|perfluorooctanoic acid|Plant Extracts|Raloxifene Hydrochloride|Resveratrol|Tretinoin	62.68	39
CPT1A	1374	Osteoporosis	MESH:D010024		Arsenic Trioxide|Berberine|Cadmium|Caffeine|Curcumin|Dexamethasone|Ethanol|Exenatide|Genistein|Iron|kaempferol|Lipopolysaccharides|Losartan|Methamphetamine|Methotrexate|naringin|perfluorohexanesulfonic acid|perfluorononanoic acid|perfluorooctanoic acid|Plant Extracts|Resveratrol|Tretinoin|Zoledronic Acid	62.53	33
RARA	5914	Osteoporosis	MESH:D010024		adefovir dipivoxil|Alendronate|Arsenic Trioxide|Cadmium|caffeic acid phenethyl ester|Curcumin|Dexamethasone|Estradiol|Estrogens|Ethanol|Freund's Adjuvant|Lipopolysaccharides|Melatonin|Methamphetamine|perfluorooctanoic acid|Plant Extracts|Raloxifene Hydrochloride|Resveratrol|Tretinoin|Zoledronic Acid	62.38	43
TH	7054	Osteoporosis	MESH:D010024		Arsenic Trioxide|Cadmium|caffeic acid phenethyl ester|Caffeine|Curcumin|Dexamethasone|Estradiol|Estrogens|Ethanol|Flavonoids|Genistein|glyphosate|icariin|Lipopolysaccharides|Lithium|Melatonin|Methamphetamine|Plant Extracts|Resveratrol|Risperidone|Tea|Tretinoin|Vitamin D	61.94	38
SLC2A2	6514	Osteoporosis	MESH:D010024		Arsenic Trioxide|Cadmium|Calcium|Curcumin|Dexamethasone|Estradiol|Ethanol|Flavonoids|Genistein|Glucosamine|Isoflavones|Lipopolysaccharides|Methotrexate|naringin|perfluorononanoic acid|perfluorooctanoic acid|Plant Extracts|Pyruvaldehyde|Resveratrol|Tretinoin	61.32	30
STAT1	6772	Osteoporosis	MESH:D010024		Arsenic Trioxide|Cadmium|Calcium|Curcumin|Dexamethasone|Estradiol|Ethanol|Flavonoids|Genistein|Glucosamine|kaempferol|Lipopolysaccharides|Melatonin|Methotrexate|Methylprednisolone|Plant Extracts|platycodin D|Polyphenols|Raloxifene Hydrochloride|Resveratrol|Tretinoin|Trinitrobenzenesulfonic Acid|Zoledronic Acid	61.31	37
PLAT	5327	Osteoporosis	MESH:D010024		Arsenic Trioxide|Cadmium|Dexamethasone|Estradiol|Ethanol|Genistein|Glucosamine|Heparin|Levonorgestrel|Lipopolysaccharides|Losartan|Methamphetamine|Methotrexate|notoginsenoside R1|perfluorooctanoic acid|Plant Extracts|Prednisone|Raloxifene Hydrochloride|Resveratrol|Tretinoin|Vitamin D|Zoledronic Acid	60.81	41
ESR2	2100	Osteoporosis	MESH:D010024		Aluminum|Arsenic Trioxide|azadirachtin|Cadmium|Dexamethasone|Estradiol|Estrogens|Ethanol|Genistein|glyphosate|Isoflavones|kaempferol|Lasofoxifene|Levonorgestrel|Lipopolysaccharides|Melatonin|naringin|Nebivolol|notoginsenoside R1|ormeloxifene|perfluorooctanoic acid|Plant Extracts|Raloxifene Hydrochloride|Resveratrol|tibolone|Tretinoin	60.71	43
TLR4	7099	Osteoporosis	MESH:D010024		Berberine|Cadmium|Curcumin|Dexamethasone|Enalapril|Estradiol|Ethanol|Flavonoids|Genistein|Lipopolysaccharides|Losartan|Melatonin|Methamphetamine|Methotrexate|perfluorononanoic acid|perfluorooctanoic acid|Plant Extracts|platycodin D|Polyphenols|Resveratrol|tanshinone|Tretinoin|Trinitrobenzenesulfonic Acid|Vitamin D	60.58	32
FASLG	356	Osteoporosis	MESH:D010024		Aluminum|andrographolide|Arsenic Trioxide|Berberine|Cadmium|Curcumin|Dexamethasone|Enalapril|Estradiol|Ethanol|Flavonoids|Freund's Adjuvant|Genistein|Lipopolysaccharides|Losartan|Melatonin|Methamphetamine|Plant Extracts|platycodin D|Resveratrol|Tretinoin|Zoledronic Acid	60.4	29
CD36	948	Osteoporosis	MESH:D010024		Aluminum|Arsenic Trioxide|Berberine|Cadmium|Caffeine|Curcumin|Dexamethasone|Estradiol|Ethanol|Freund's Adjuvant|Genistein|Iron|Lipopolysaccharides|Losartan|Melatonin|Methotrexate|perfluorohexanesulfonic acid|perfluorononanoic acid|perfluorooctanoic acid|Plant Extracts|Resveratrol|tanshinone|Tretinoin	60.34	33
ADIPOQ	9370	Osteoporosis	MESH:D010024		Aluminum|Arsenic Trioxide|Berberine|Curcumin|Dexamethasone|Enalapril|Estradiol|Estrogens|Ethanol|Flavonoids|Glucosamine|Isoflavones|Lipopolysaccharides|Losartan|Melatonin|Methamphetamine|naringin|perfluorooctanoic acid|Plant Extracts|Prednisone|Raloxifene Hydrochloride|Resveratrol|Risperidone	60.16	36
MAOA	4128	Osteoporosis	MESH:D010024		Arsenic Trioxide|Cadmium|Caffeine|Curcumin|Dexamethasone|Estradiol|Estrogens|Ethanol|Genistein|glyphosate|Iron|Isoflavones|Methamphetamine|Methotrexate|naringin|perfluorooctanoic acid|Plant Extracts|Resveratrol|Risperidone|Tretinoin|Trinitrobenzenesulfonic Acid	60.04	36
GCLC	2729	Osteoporosis	MESH:D010024		andrographolide|Arsenic Trioxide|Cadmium|caffeic acid phenethyl ester|Caffeine|Calcium|Curcumin|Dexamethasone|Estradiol|Ethanol|Exenatide|Genistein|Glucosamine|Iron|kaempferol|Melatonin|Methamphetamine|Methotrexate|naringin|notoginsenoside R1|perfluorohexanesulfonic acid|perfluorooctanoic acid|Plant Extracts|Resveratrol|Tretinoin|Trinitrobenzenesulfonic Acid	59.98	38
S100A8	6279	Osteoporosis	MESH:D010024		Aluminum|Arsenic Trioxide|Cadmium|Calcium|Curcumin|Dexamethasone|Estradiol|Ethanol|Genistein|Isoflavones|Lipopolysaccharides|perfluorononanoic acid|perfluorooctanoic acid|Plant Extracts|platycodin D|Polyphenols|Resveratrol|Tretinoin|Trinitrobenzenesulfonic Acid|Vitamin D	59.95	30
THBS1	7057	Osteoporosis	MESH:D010024		andrographolide|Cadmium|Curcumin|Dexamethasone|Estradiol|Ethanol|Genistein|glyphosate|Heparin|Lipopolysaccharides|Methotrexate|Methylprednisolone|perfluorononanoic acid|Plant Extracts|Prednisolone|Raloxifene Hydrochloride|Resveratrol|Tretinoin|Trinitrobenzenesulfonic Acid|Zoledronic Acid	59.95	38
PGR	5241	Osteoporosis	MESH:D010024		adefovir dipivoxil|Aluminum|Cadmium|Caffeine|Estradiol|Estrogens|Ethanol|Genistein|glyphosate|icariin|Isoflavones|kaempferol|Lasofoxifene|Levonorgestrel|Melatonin|Methotrexate|Nebivolol|ormeloxifene|perfluorooctanoic acid|Plant Extracts|Raloxifene Hydrochloride|Resveratrol|tibolone|Tretinoin	59.69	43
DKK1	22943	Osteoporosis	MESH:D010024		Arsenic Trioxide|Berberine|Cadmium|Curcumin|Dexamethasone|Estradiol|Ethanol|Flavonoids|Genistein|glyphosate|Lipopolysaccharides|Methamphetamine|Methotrexate|naringin|perfluorononanoic acid|Resveratrol|Tretinoin|Zoledronic Acid	59.4	27
MAPK8	5599	Osteoporosis	MESH:D010024		Arsenic Trioxide|Cadmium|Curcumin|Dexamethasone|Estradiol|Estrogens|Ethanol|Glucosamine|glyphosate|kaempferol|Lipopolysaccharides|Lithium|Melatonin|Methamphetamine|Methotrexate|naringin|notoginsenoside R1|Plant Extracts|platycodin D|Polyphenols|Pyruvaldehyde|Resveratrol|tanshinone|Tenofovir|Tretinoin|Trinitrobenzenesulfonic Acid|Zoledronic Acid	59.27	38
MAP2K1	5604	Osteoporosis	MESH:D010024		anthranilic acid|Arsenic Trioxide|Cadmium|Calcium|Curcumin|Dexamethasone|Estradiol|Ethanol|Flavonoids|Genistein|glyphosate|Heparin|Lipopolysaccharides|Lithium|Melatonin|Methamphetamine|perfluorooctanoic acid|Plant Extracts|Polyphenols|Resveratrol|Tretinoin	59.22	34
VDR	7421	Osteoporosis	MESH:D010024		Alendronate|alfacalcidol|Aluminum|Calcium|Curcumin|Dexamethasone|eldecalcitol|Estradiol|Estrogens|Genistein|Iron|kaempferol|Levonorgestrel|Lipopolysaccharides|Methotrexate|Prednisone|Raloxifene Hydrochloride|Resveratrol|Tretinoin|Vitamin D	59.1	41
PRKCA	5578	Osteoporosis	MESH:D010024		Arsenic Trioxide|Berberine|Cadmium|Calcium|Curcumin|Dexamethasone|Enalapril|Estradiol|Ethanol|Genistein|glyphosate|Lipopolysaccharides|Lithium|Methamphetamine|Methotrexate|perfluorooctanoic acid|Plant Extracts|Propranolol|Resveratrol|Tretinoin|Vitamin D	58.86	33
ITPR1	3708	Osteoporosis	MESH:D010024		Arsenic Trioxide|Cadmium|caffeic acid phenethyl ester|Caffeine|Calcium|Curcumin|Dexamethasone|Estradiol|Ethanol|Flavonoids|Genistein|glyphosate|Melatonin|Methamphetamine|Methotrexate|perfluorononanoic acid|Plant Extracts|Resveratrol|Tretinoin	58.77	31
CRP	1401	Osteoporosis	MESH:D010024		Aluminum|Arsenic Trioxide|Cadmium|Calcium|Curcumin|Estradiol|Ethanol|Freund's Adjuvant|Genistein|Heparin|kaempferol|Levonorgestrel|Lipopolysaccharides|Pamidronate|perfluorononanoic acid|perfluorooctanoic acid|Plant Extracts|Resveratrol|Tea|tibolone|Vitamin D	58.72	32
PRKAA1	5562	Osteoporosis	MESH:D010024		Aluminum|Arsenic Trioxide|Berberine|Cadmium|Caffeine|Curcumin|Enalapril|Estradiol|Ethanol|Flavonoids|Genistein|Iron|Lipopolysaccharides|Methotrexate|perfluorooctanoic acid|Plant Extracts|platycodin D|Resveratrol	58.7	27
SCD1	20249	Osteoporosis	MESH:D010024		andrographolide|Arsenic Trioxide|Cadmium|caffeic acid phenethyl ester|Caffeine|Curcumin|Dexamethasone|Estradiol|Ethanol|Exenatide|glyphosate|Lipopolysaccharides|perfluorohexanesulfonic acid|perfluorononanoic acid|perfluorooctanoic acid|Plant Extracts|Polyphenols|Resveratrol|Tea|Tretinoin|Trinitrobenzenesulfonic Acid	58.29	28
CEBPA	1050	Osteoporosis	MESH:D010024		andrographolide|Arsenic Trioxide|Berberine|Cadmium|Caffeine|Curcumin|Dexamethasone|Estradiol|Ethanol|Flavonoids|Genistein|Lipopolysaccharides|perfluorooctanoic acid|Plant Extracts|platycodin D|Raloxifene Hydrochloride|Resveratrol|Risperidone|tanshinone|Tretinoin|Zoledronic Acid	58.22	37
DNAJB9	4189	Osteoporosis	MESH:D010024		Arsenic Trioxide|Cadmium|Caffeine|Curcumin|Dexamethasone|Estradiol|Flavonoids|Freund's Adjuvant|Genistein|Glucosamine|glyphosate|Isoflavones|Lipopolysaccharides|Methotrexate|perfluorooctanoic acid|Raloxifene Hydrochloride|Resveratrol|Tretinoin|Zoledronic Acid	58.2	34
TIMP1	7076	Osteoporosis	MESH:D010024		Alendronate|andrographolide|Arsenic Trioxide|Cadmium|Curcumin|Dexamethasone|Estradiol|Ethanol|Flavonoids|Genistein|Glucosamine|icariin|Lipopolysaccharides|Losartan|Methamphetamine|naringin|perfluorooctanoic acid|Plant Extracts|Prednisolone|Raloxifene Hydrochloride|Resveratrol|Tretinoin|Trinitrobenzenesulfonic Acid|Zoledronic Acid	58.1	48
SELE	6401	Osteoporosis	MESH:D010024		Cadmium|Curcumin|Dexamethasone|Enalapril|Estradiol|Flavonoids|Freund's Adjuvant|Iron|kaempferol|Lipopolysaccharides|Methotrexate|Nebivolol|notoginsenoside R1|perfluorooctanoic acid|Plant Extracts|Polyphenols|Resveratrol|tibolone|Tretinoin|xanthohumol	58.03	28
SPARC	6678	Osteoporosis	MESH:D010024		Alendronate|Berberine|Cadmium|Curcumin|Dexamethasone|Estradiol|Estrogens|Ethanol|Genistein|Isoflavones|Lipopolysaccharides|Losartan|notoginsenoside R1|perfluorononanoic acid|Plant Extracts|Raloxifene Hydrochloride|Resveratrol|Tretinoin|Trinitrobenzenesulfonic Acid	57.92	44
TNFSF10	8743	Osteoporosis	MESH:D010024		Aluminum|Arsenic Trioxide|Cadmium|Curcumin|Dexamethasone|Estradiol|Ethanol|Flavonoids|Genistein|glyphosate|Iron|Lipopolysaccharides|Methamphetamine|Methotrexate|perfluorononanoic acid|perfluorooctanoic acid|Plant Extracts|Polyphenols|Resveratrol|tanshinone|Tretinoin|Vitamin D	57.8	32
TRP53	22059	Osteoporosis	MESH:D010024		Arsenic Trioxide|Cadmium|Caffeine|Curcumin|Dexamethasone|Estradiol|Estrogens|Ethanol|Freund's Adjuvant|Genistein|glyphosate|icariin|Lipopolysaccharides|Melatonin|Methamphetamine|Methotrexate|notoginsenoside R1|perfluorooctanoic acid|Plant Extracts|Polyphenols|Resveratrol|Tretinoin|Trinitrobenzenesulfonic Acid	57.76	37
ABCB1	5243	Osteoporosis	MESH:D010024		Arsenic Trioxide|Cadmium|Calcium|Curcumin|Dexamethasone|Estradiol|Genistein|glyphosate|kaempferol|Levonorgestrel|Lipopolysaccharides|Melatonin|Methamphetamine|Methotrexate|Methylprednisolone|notoginsenoside R1|perfluorooctanoic acid|Plant Extracts|Prednisolone|Prednisone|Propranolol|Raloxifene Hydrochloride|Resveratrol|Risperidone|Terfenadine|Tretinoin|Trinitrobenzenesulfonic Acid	57.74	46
MYC	4609	Osteoporosis	MESH:D010024		Arsenic Trioxide|Berberine|Cadmium|Caffeine|Curcumin|Dexamethasone|Estradiol|Estrogens|Ethanol|Genistein|ginsenoside Rg3|glyphosate|Heparin|Iron|Lipopolysaccharides|Losartan|Methamphetamine|Methotrexate|perfluorononanoic acid|perfluorooctanoic acid|Plant Extracts|platycodin D|Raloxifene Hydrochloride|Resveratrol|tanshinone|Tretinoin|xanthohumol	57.71	49
EGFR	1956	Osteoporosis	MESH:D010024		Arsenic Trioxide|Cadmium|Calcium|Curcumin|Dexamethasone|Estradiol|Estrogens|Ethanol|Freund's Adjuvant|Genistein|ginsenoside Rg3|glyphosate|Heparin|icariin|Iron|Lipopolysaccharides|Methotrexate|naringin|perfluorooctanoic acid|Plant Extracts|platycodin D|Propranolol|Raloxifene Hydrochloride|Resveratrol|Terfenadine|Tretinoin	57.56	51
ERN1	2081	Osteoporosis	MESH:D010024		Aluminum|Arsenic Trioxide|Cadmium|Caffeine|Curcumin|Dexamethasone|Estradiol|Ethanol|Exenatide|Glucosamine|glyphosate|Lipopolysaccharides|Melatonin|Methamphetamine|Methotrexate|perfluorononanoic acid|perfluorooctanoic acid|Plant Extracts|Resveratrol|Tretinoin	57.33	31
CCL5	6352	Osteoporosis	MESH:D010024		Cadmium|caffeic acid phenethyl ester|Calcium|Dexamethasone|Estradiol|Estrogens|Ethanol|Flavonoids|Freund's Adjuvant|Glucosamine|Iron|kaempferol|Lipopolysaccharides|Losartan|Melatonin|Methamphetamine|Methotrexate|naringin|Plant Extracts|platycodin D|Raloxifene Hydrochloride|Resveratrol|Tretinoin	57.19	40
BAK1	578	Osteoporosis	MESH:D010024		Arsenic Trioxide|Cadmium|Curcumin|Dexamethasone|Estradiol|Ethanol|Flavonoids|Freund's Adjuvant|Losartan|Melatonin|Methamphetamine|Methotrexate|perfluorooctanoic acid|Plant Extracts|platycodin D|Raloxifene Hydrochloride|Resveratrol|Tea|Tretinoin|Trinitrobenzenesulfonic Acid	57.1	34
MMP1	4312	Osteoporosis	MESH:D010024		Aluminum|Arsenic Trioxide|Cadmium|Calcium|Curcumin|Dexamethasone|Estradiol|Flavonoids|Genistein|Glucosamine|Heparin|Iron|Lipopolysaccharides|Methotrexate|Plant Extracts|platycodin D|Resveratrol|tanshinone|Tretinoin|Trinitrobenzenesulfonic Acid|YM 529	57.08	36
CYP2E1	1571	Osteoporosis	MESH:D010024		Arsenic Trioxide|Berberine|Cadmium|caffeic acid phenethyl ester|Caffeine|Calcium|Curcumin|Dexamethasone|Estradiol|Estrogens|Ethanol|Flavonoids|Genistein|glyphosate|kaempferol|Lipopolysaccharides|Melatonin|Methamphetamine|perfluorononanoic acid|perfluorooctanoic acid|Plant Extracts|Polyphenols|Resveratrol|Tea|Tenofovir|Tretinoin|Trinitrobenzenesulfonic Acid	56.91	38
C3	718	Osteoporosis	MESH:D010024		Aluminum|Arsenic Trioxide|Cadmium|Curcumin|Dexamethasone|Estradiol|Freund's Adjuvant|Genistein|glyphosate|Heparin|Isoflavones|Levonorgestrel|Lipopolysaccharides|Methotrexate|perfluorooctanoic acid|Polyphenols|Raloxifene Hydrochloride|Resveratrol|Trinitrobenzenesulfonic Acid|Zoledronic Acid	56.88	35
CCL3	6348	Osteoporosis	MESH:D010024		Arsenic Trioxide|Caffeine|Calcium|Curcumin|Dexamethasone|Estradiol|Estrogens|Ethanol|Glucosamine|Iron|Lipopolysaccharides|Losartan|Methotrexate|naringin|perfluorooctanoic acid|Plant Extracts|Prednisolone|Propranolol|Raloxifene Hydrochloride|Resveratrol|Tretinoin|Trinitrobenzenesulfonic Acid	56.86	40
ID3	3399	Osteoporosis	MESH:D010024		Aluminum|Caffeine|Curcumin|Dexamethasone|Estradiol|Estrogens|Ethanol|Flavonoids|Genistein|Glucosamine|Methamphetamine|Methotrexate|Methylprednisolone|perfluorooctanoic acid|Plant Extracts|Prednisolone|Resveratrol|Tretinoin|Zoledronic Acid	56.84	29
DDIT3	1649	Osteoporosis	MESH:D010024		Arsenic Trioxide|Cadmium|caffeic acid phenethyl ester|Calcium Carbonate|Curcumin|Dexamethasone|Estradiol|Ethanol|Exenatide|Flavonoids|Genistein|Glucosamine|glyphosate|Iron|Lipopolysaccharides|Melatonin|Methamphetamine|Methotrexate|perfluorohexanesulfonic acid|perfluorononanoic acid|perfluorooctanoic acid|Plant Extracts|platycodin D|Resveratrol|tanshinone|Terfenadine|Tretinoin	56.81	40
CEBPB	1051	Osteoporosis	MESH:D010024		andrographolide|Arsenic Trioxide|Berberine|Caffeine|Calcium|Curcumin|Dexamethasone|Estradiol|Estrogens|Ethanol|Flavonoids|Genistein|Lipopolysaccharides|Methamphetamine|Methotrexate|Plant Extracts|Raloxifene Hydrochloride|Resveratrol|tanshinone|Tretinoin|Trinitrobenzenesulfonic Acid|Zoledronic Acid	56.69	36
CDH2	1000	Osteoporosis	MESH:D010024		Alendronate|andrographolide|Arsenic Trioxide|Berberine|Cadmium|Curcumin|Dexamethasone|Estradiol|Estrogens|Ethanol|Genistein|glyphosate|Methamphetamine|perfluorooctanoic acid|Plant Extracts|Polyphenols|Raloxifene Hydrochloride|Resveratrol|Tretinoin|Vitamin D	56.66	46
HSPA5	3309	Osteoporosis	MESH:D010024		Arsenic Trioxide|Cadmium|caffeic acid phenethyl ester|Calcium|Curcumin|Estradiol|Ethanol|Exenatide|Glucosamine|glyphosate|icariin|Isoflavones|Lipopolysaccharides|Lithium|Losartan|Melatonin|Methamphetamine|perfluorooctanoic acid|Plant Extracts|platycodin D|Resveratrol|Tretinoin|Trinitrobenzenesulfonic Acid|Vitamin K 2|Zoledronic Acid	56.55	35
BID	637	Osteoporosis	MESH:D010024		andrographolide|Arsenic Trioxide|azadirachtin|Cadmium|Caffeine|Curcumin|Estradiol|Freund's Adjuvant|Genistein|Glucosamine|glyphosate|Lipopolysaccharides|Melatonin|Methamphetamine|Methotrexate|notoginsenoside R1|Plant Extracts|platycodin D|Polyphenols|Resveratrol|Tretinoin|Zoledronic Acid	56.3	27
ITGAM	3684	Osteoporosis	MESH:D010024		Arsenic Trioxide|Cadmium|caffeic acid phenethyl ester|Caffeine|Curcumin|Dexamethasone|Estradiol|Ethanol|Flavonoids|Genistein|Heparin|Iron|kaempferol|Lipopolysaccharides|Methamphetamine|notoginsenoside R1|Resveratrol|tanshinone|Tretinoin|Vitamin D	56.29	36
SLC2A4	6517	Osteoporosis	MESH:D010024		Berberine|Calcium|Dexamethasone|Estradiol|Estrogens|Ethanol|Genistein|Glucosamine|glyphosate|kaempferol|Lipopolysaccharides|Melatonin|naringin|perfluorooctanoic acid|Plant Extracts|platycodin D|Raloxifene Hydrochloride|Resveratrol|Tea|Tretinoin	56.22	34
BDNF	627	Osteoporosis	MESH:D010024		Arsenic Trioxide|Cadmium|Caffeine|Calcium|Curcumin|Dexamethasone|Estradiol|Estrogens|Ethanol|Genistein|ginsenoside Rg3|Glucosamine|glyphosate|Lipopolysaccharides|Lithium|Melatonin|Methamphetamine|perfluorononanoic acid|Plant Extracts|Pyruvaldehyde|Resveratrol|Risperidone|Tretinoin	56.19	38
NR1I2	8856	Osteoporosis	MESH:D010024		Berberine|Curcumin|Dexamethasone|Estradiol|Ethanol|Etidronic Acid|Genistein|kaempferol|Levonorgestrel|Lipopolysaccharides|Melatonin|Methotrexate|notoginsenoside R1|perfluorohexanesulfonic acid|perfluorononanoic acid|perfluorooctanoic acid|Plant Extracts|Polyphenols|Propranolol|Resveratrol|Risperidone|tanshinone|Tea|Tretinoin|Trinitrobenzenesulfonic Acid|Vitamin D|Vitamin K 2	56.14	32
FABP4	2167	Osteoporosis	MESH:D010024		Berberine|Cadmium|Caffeine|Dexamethasone|Estradiol|Estrogens|Ethanol|Genistein|Glucosamine|Lipopolysaccharides|Melatonin|Methotrexate|naringin|perfluorohexanesulfonic acid|perfluorooctanoic acid|Plant Extracts|platycodin D|Prednisone|Raloxifene Hydrochloride|Resveratrol|Tretinoin	55.99	40
CCNB1	891	Osteoporosis	MESH:D010024		Arsenic Trioxide|Cadmium|caffeic acid phenethyl ester|Caffeine|Curcumin|Dexamethasone|Estradiol|Freund's Adjuvant|Genistein|Glucosamine|glyphosate|kaempferol|Lipopolysaccharides|Melatonin|Methamphetamine|Methotrexate|perfluorononanoic acid|perfluorooctanoic acid|Plant Extracts|Raloxifene Hydrochloride|Resveratrol|Tretinoin|Trinitrobenzenesulfonic Acid|Zoledronic Acid	55.91	38
EGR1	1958	Osteoporosis	MESH:D010024		Arsenic Trioxide|Cadmium|Caffeine|Calcium|Curcumin|Dexamethasone|Enalapril|Estradiol|Ethanol|Flavonoids|Genistein|glyphosate|Iron|Lipopolysaccharides|Methamphetamine|Methotrexate|perfluorooctanoic acid|platycodin D|Propranolol|Raloxifene Hydrochloride|Resveratrol|Risperidone|Tretinoin|Zoledronic Acid	55.91	42
TRAF6	7189	Osteoporosis	MESH:D010024		Arsenic Trioxide|Cadmium|Curcumin|Dexamethasone|Enalapril|Estradiol|Ethanol|Glucosamine|glyphosate|kaempferol|Lipopolysaccharides|Methamphetamine|platycodin D|Pyruvaldehyde|Resveratrol|xanthohumol	55.71	25
ACTA2	59	Osteoporosis	MESH:D010024		andrographolide|Arsenic Trioxide|Berberine|Caffeine|Curcumin|Dexamethasone|Enalapril|Estradiol|Ethanol|Genistein|Heparin|kaempferol|Lipopolysaccharides|Losartan|Melatonin|Methamphetamine|Methotrexate|Plant Extracts|Pyruvaldehyde|Resveratrol|tanshinone|Tretinoin|Vitamin D|Zoledronic Acid	55.69	34
XDH	7498	Osteoporosis	MESH:D010024		Aluminum|Cadmium|Caffeine|Curcumin|Dexamethasone|Estradiol|Ethanol|Flavonoids|Freund's Adjuvant|Genistein|Glucosamine|kaempferol|Methamphetamine|naringin|perfluorononanoic acid|perfluorooctanoic acid|Plant Extracts|Raloxifene Hydrochloride|Resveratrol|Tretinoin|Zoledronic Acid	55.62	36
ABCC1	4363	Osteoporosis	MESH:D010024		Arsenic Trioxide|Cadmium|caffeic acid phenethyl ester|Curcumin|Dexamethasone|Estradiol|Estrogens|Flavonoids|Genistein|glyphosate|Heparin|Iron|Isoflavones|kaempferol|Lipopolysaccharides|Methotrexate|notoginsenoside R1|perfluorooctanoic acid|Plant Extracts|Polyphenols|Raloxifene Hydrochloride|Resveratrol	55.54	41
ACP5	54	Osteoporosis	MESH:D010024		Alendronate|azadirachtin|Cadmium|caffeic acid phenethyl ester|Dexamethasone|Estradiol|Estrogens|Ethanol|Exenatide|Genistein|ginsenoside Rg3|Lipopolysaccharides|naringin|Pyruvaldehyde|Resveratrol|Tretinoin|Vitamin D	55.36	35
GOT1	2805	Osteoporosis	MESH:D010024		adefovir dipivoxil|Arsenic Trioxide|Curcumin|Dexamethasone|Estradiol|Estrogens|Ethanol|Genistein|Iron|Isoflavones|Lipopolysaccharides|perfluorooctanoic acid|Plant Extracts|Pyruvaldehyde|Raloxifene Hydrochloride|Resveratrol|Trinitrobenzenesulfonic Acid|Zoledronic Acid	54.9	32
CYP1A2	1544	Osteoporosis	MESH:D010024		andrographolide|Berberine|caffeic acid phenethyl ester|Caffeine|Curcumin|Dexamethasone|Estradiol|Estrogens|Ethanol|Genistein|kaempferol|Lipopolysaccharides|Melatonin|Methamphetamine|Methotrexate|naringin|notoginsenoside R1|perfluorooctanoic acid|Plant Extracts|Polyphenols|Propranolol|Pyruvaldehyde|Resveratrol|tanshinone|Tea|Tretinoin|Trinitrobenzenesulfonic Acid|xanthohumol|Zoledronic Acid	54.77	35
TJP1	7082	Osteoporosis	MESH:D010024		Arsenic Trioxide|Cadmium|Calcium|Curcumin|Estradiol|Ethanol|Flavonoids|Genistein|glyphosate|kaempferol|Lipopolysaccharides|Lithium|Losartan|Methotrexate|perfluorooctanoic acid|Plant Extracts|Resveratrol|Tretinoin|Trinitrobenzenesulfonic Acid	54.71	27
CDK2	1017	Osteoporosis	MESH:D010024		andrographolide|Arsenic Trioxide|Berberine|caffeic acid phenethyl ester|Caffeine|Curcumin|Dexamethasone|Estradiol|Ethanol|Genistein|glyphosate|Melatonin|Methamphetamine|Methotrexate|naringin|perfluorononanoic acid|Plant Extracts|Polyphenols|Resveratrol|tanshinone|Tretinoin|Zoledronic Acid	54.6	28
PPARA	5465	Osteoporosis	MESH:D010024		Arsenic Trioxide|Berberine|Cadmium|Caffeine|Calcium|Dexamethasone|Enalapril|Estradiol|Estrogens|Ethanol|Exenatide|glyphosate|icariin|Iron|Lipopolysaccharides|Losartan|Methotrexate|naringin|perfluorohexanesulfonic acid|perfluorononanoic acid|perfluorooctanoic acid|Plant Extracts|Resveratrol|Tretinoin|Zoledronic Acid	54.57	39
PDGFA	5154	Osteoporosis	MESH:D010024		Arsenic Trioxide|Cadmium|Dexamethasone|Estradiol|Ethanol|Flavonoids|Genistein|Glucosamine|glyphosate|Iron|Lipopolysaccharides|Losartan|Methotrexate|Nebivolol|perfluorononanoic acid|perfluorooctanoic acid|Tretinoin|Zoledronic Acid	54.53	27
HGF	3082	Osteoporosis	MESH:D010024		Arsenic Trioxide|Berberine|Cadmium|Calcium|Curcumin|Dexamethasone|Estradiol|Ethanol|Freund's Adjuvant|Genistein|glyphosate|Heparin|kaempferol|Lipopolysaccharides|perfluorooctanoic acid|Plant Extracts|Raloxifene Hydrochloride|Resveratrol|Tretinoin	54.48	39
VIM	7431	Osteoporosis	MESH:D010024		Aluminum|andrographolide|Arsenic Trioxide|Cadmium|Calcium|Curcumin|Dexamethasone|Estradiol|Ethanol|Genistein|ginsenoside Rg3|glyphosate|Lipopolysaccharides|Losartan|Methotrexate|perfluorohexanesulfonic acid|Plant Extracts|Polyphenols|Resveratrol|tanshinone|Tretinoin|Trinitrobenzenesulfonic Acid|Zoledronic Acid	54.44	31
RRM2	6241	Osteoporosis	MESH:D010024		Aluminum|Arsenic Trioxide|Cadmium|Caffeine|Dexamethasone|Estradiol|Estrogens|Ethanol|Genistein|Iron|Lipopolysaccharides|Methamphetamine|Methotrexate|perfluorononanoic acid|perfluorooctanoic acid|Plant Extracts|Resveratrol|Tretinoin|Zoledronic Acid	54.4	33
AR	367	Osteoporosis	MESH:D010024		Aluminum|Arsenic Trioxide|Cadmium|Curcumin|Dexamethasone|Estradiol|Estrogens|Ethanol|Genistein|ginsenoside Rg3|glyphosate|kaempferol|Lasofoxifene|Levonorgestrel|Lipopolysaccharides|Melatonin|Methamphetamine|Methotrexate|Methylprednisolone|Nebivolol|perfluorooctanoic acid|Plant Extracts|Polyphenols|Prednisolone|Prednisone|Raloxifene Hydrochloride|Resveratrol|Tretinoin	54.33	44
IL1A	3552	Osteoporosis	MESH:D010024		Arsenic Trioxide|Cadmium|caffeic acid phenethyl ester|Curcumin|Dexamethasone|Enalapril|Estradiol|Estrogens|Ethanol|Genistein|Glucosamine|Iron|Lipopolysaccharides|Losartan|Melatonin|Methamphetamine|Methotrexate|Nebivolol|notoginsenoside R1|perfluorooctanoic acid|Plant Extracts|Resveratrol|Tretinoin|Trinitrobenzenesulfonic Acid	54.32	35
EEF1A1	1915	Osteoporosis	MESH:D010024		Arsenic Trioxide|Cadmium|Caffeine|Dexamethasone|Estradiol|Ethanol|Exenatide|Flavonoids|Genistein|glyphosate|Lithium|Methamphetamine|Methotrexate|Plant Extracts|Resveratrol|Tretinoin|Trinitrobenzenesulfonic Acid	54.26	28
HIF1A	3091	Osteoporosis	MESH:D010024		Aluminum|andrographolide|Arsenic Trioxide|Cadmium|Caffeine|Curcumin|Dexamethasone|Estradiol|Ethanol|Genistein|Glucosamine|glyphosate|Iron|kaempferol|Lipopolysaccharides|Methamphetamine|Plant Extracts|Polyphenols|Prednisone|Pyruvaldehyde|Resveratrol|Tea|Tretinoin|Zoledronic Acid	54.2	35
RPS6	6194	Osteoporosis	MESH:D010024		Arsenic Trioxide|Berberine|Cadmium|Caffeine|Curcumin|Dexamethasone|Estradiol|Ethanol|Flavonoids|Genistein|Glucosamine|glyphosate|Lipopolysaccharides|Methamphetamine|Methotrexate|perfluorooctanoic acid|Plant Extracts|Resveratrol|Terfenadine	54.17	32
LHB	3972	Osteoporosis	MESH:D010024		Arsenic Trioxide|Cadmium|Calcium|Dexamethasone|Estradiol|Estrogens|Ethanol|Freund's Adjuvant|Genistein|glyphosate|Levonorgestrel|Lipopolysaccharides|Lithium|Melatonin|Methamphetamine|Methotrexate|perfluorononanoic acid|Plant Extracts|Raloxifene Hydrochloride|Resveratrol|Tretinoin	54.16	39
MAPK9	5601	Osteoporosis	MESH:D010024		Arsenic Trioxide|Cadmium|Curcumin|Dexamethasone|Enalapril|Estradiol|Ethanol|kaempferol|Lipopolysaccharides|Lithium|Melatonin|Methamphetamine|Methotrexate|naringin|notoginsenoside R1|Plant Extracts|platycodin D|Pyruvaldehyde|Resveratrol|tanshinone|Tretinoin|Trinitrobenzenesulfonic Acid	53.94	32
PLA2G4A	5321	Osteoporosis	MESH:D010024		Aluminum|Arsenic Trioxide|Cadmium|Dexamethasone|Estradiol|Ethanol|Freund's Adjuvant|Genistein|Glucosamine|Iron|Lipopolysaccharides|Lithium|Methotrexate|Methylprednisolone|Plant Extracts|Prednisolone|Resveratrol|Tretinoin	53.74	29
PTGS1	5742	Osteoporosis	MESH:D010024		Arsenic Trioxide|Cadmium|Calcium|Curcumin|Dexamethasone|Enalapril|Estradiol|Ethanol|Flavonoids|Freund's Adjuvant|Genistein|glyphosate|Lipopolysaccharides|Methamphetamine|perfluorooctanoic acid|Plant Extracts|Pyruvaldehyde|Resveratrol|Tretinoin|Trinitrobenzenesulfonic Acid|xanthohumol	53.71	32
BIRC5	332	Osteoporosis	MESH:D010024		andrographolide|Arsenic Trioxide|azadirachtin|Berberine|Curcumin|Dexamethasone|Estradiol|Ethanol|Genistein|ginsenoside Rg3|Lithium|Melatonin|Methamphetamine|perfluorononanoic acid|perfluorooctanoic acid|Plant Extracts|platycodin D|Polyphenols|Resveratrol|tanshinone|Tretinoin|Vitamin K 2|Zoledronic Acid	53.69	26
IL18	3606	Osteoporosis	MESH:D010024		Alendronate|Aluminum|anthranilic acid|Arsenic Trioxide|Cadmium|caffeic acid phenethyl ester|Curcumin|Dexamethasone|Estradiol|Estrogens|Ethanol|Genistein|Iron|Lipopolysaccharides|Methamphetamine|Methotrexate|Pamidronate|Prednisolone|Resveratrol|Tretinoin|Trinitrobenzenesulfonic Acid	53.54	44
ATP1A1	476	Osteoporosis	MESH:D010024		Alendronate|Cadmium|Calcium|Estradiol|Ethanol|Genistein|Lipopolysaccharides|Lithium|Losartan|Methamphetamine|Methotrexate|perfluorooctanoic acid|Propranolol|Raloxifene Hydrochloride|Resveratrol|Tretinoin|Zoledronic Acid	53.22	37
SIRT1	23411	Osteoporosis	MESH:D010024		Arsenic Trioxide|Berberine|Cadmium|Caffeine|Curcumin|Dexamethasone|Estradiol|Ethanol|Genistein|ginsenoside Rg3|icariin|Lipopolysaccharides|Melatonin|Methylprednisolone|naringin|perfluorooctanoic acid|Plant Extracts|Polyphenols|Pyruvaldehyde|Resveratrol|Trinitrobenzenesulfonic Acid	53.16	33
CYP1A1	1543	Osteoporosis	MESH:D010024		andrographolide|Arsenic Trioxide|Berberine|Cadmium|Caffeine|Calcium|Curcumin|Dexamethasone|Estradiol|Estrogens|Ethanol|Flavonoids|Genistein|glyphosate|Isoflavones|kaempferol|Lipopolysaccharides|Losartan|Melatonin|naringin|perfluorooctanoic acid|Plant Extracts|Polyphenols|Propranolol|Raloxifene Hydrochloride|Resveratrol|tanshinone|Tea|Tretinoin|xanthohumol|Zoledronic Acid	53.02	48
IKBKB	3551	Osteoporosis	MESH:D010024		Arsenic Trioxide|azadirachtin|Cadmium|Caffeine|Curcumin|Dexamethasone|Estradiol|Ethanol|Flavonoids|Freund's Adjuvant|Genistein|Glucosamine|Iron|Lipopolysaccharides|notoginsenoside R1|Plant Extracts|platycodin D|Resveratrol|Tretinoin	53.01	30
LCN2	3934	Osteoporosis	MESH:D010024		adefovir dipivoxil|Arsenic Trioxide|Cadmium|Curcumin|Dexamethasone|Estradiol|Ethanol|Freund's Adjuvant|Genistein|Glucosamine|Iron|Lipopolysaccharides|perfluorononanoic acid|Prednisolone|Raloxifene Hydrochloride|Resveratrol|Tretinoin|Trinitrobenzenesulfonic Acid|Zoledronic Acid	52.94	36
TFRC	7037	Osteoporosis	MESH:D010024		Aluminum|Arsenic Trioxide|Cadmium|Caffeine|Curcumin|Dexamethasone|Estradiol|Estrogens|Ethanol|Genistein|Heparin|Iron|Lipopolysaccharides|Melatonin|perfluorooctanoic acid|Plant Extracts|Raloxifene Hydrochloride|Resveratrol|Tretinoin|Zoledronic Acid	52.67	43
CXCR4	7852	Osteoporosis	MESH:D010024		Arsenic Trioxide|Cadmium|Calcium|Curcumin|Dexamethasone|Estradiol|Ethanol|Flavonoids|Genistein|glyphosate|Heparin|Lipopolysaccharides|Methotrexate|Methylprednisolone|naringin|Prednisolone|Resveratrol|Tretinoin|Zoledronic Acid	52.59	33
CXCL10	3627	Osteoporosis	MESH:D010024		Arsenic Trioxide|Calcium|Dexamethasone|Estradiol|Ethanol|Genistein|Glucosamine|Heparin|Levonorgestrel|Lipopolysaccharides|Melatonin|Methamphetamine|Methotrexate|perfluorononanoic acid|perfluorooctanoic acid|Plant Extracts|Raloxifene Hydrochloride|Resveratrol|Tretinoin|Trinitrobenzenesulfonic Acid|Zoledronic Acid	52.58	35
LEP	3952	Osteoporosis	MESH:D010024		caffeic acid phenethyl ester|Caffeine|Calcium|Dexamethasone|Enalapril|Estradiol|Estrogens|Ethanol|Freund's Adjuvant|Genistein|glyphosate|Iron|Isoflavones|Lipopolysaccharides|Melatonin|Methamphetamine|Methotrexate|naringin|Plant Extracts|Propranolol|Resveratrol|Tea	52.56	33
ATF2	1386	Osteoporosis	MESH:D010024		Aluminum|andrographolide|Arsenic Trioxide|Curcumin|Enalapril|Estradiol|Ethanol|Genistein|Lipopolysaccharides|Lithium|Melatonin|Methamphetamine|Methotrexate|naringin|perfluorooctanoic acid|Resveratrol|Tretinoin	52.35	18
SMAD3	4088	Osteoporosis	MESH:D010024		andrographolide|Arsenic Trioxide|Cadmium|Caffeine|Curcumin|Dexamethasone|Estradiol|Ethanol|Genistein|glyphosate|Lipopolysaccharides|Methamphetamine|naringin|platycodin D|Resveratrol|tanshinone|Tretinoin|Vitamin D|Zoledronic Acid	52.12	31
HDAC1	3065	Osteoporosis	MESH:D010024		andrographolide|Arsenic Trioxide|Caffeine|Curcumin|Dexamethasone|Estradiol|Freund's Adjuvant|Genistein|glyphosate|Lipopolysaccharides|Methamphetamine|Methotrexate|perfluorooctanoic acid|Plant Extracts|Resveratrol|tanshinone|Tretinoin	52.07	23
TGFBR1	7046	Osteoporosis	MESH:D010024		Aluminum|Cadmium|Caffeine|Curcumin|Dexamethasone|Enalapril|Estradiol|Ethanol|Glucosamine|glyphosate|Iron|Lipopolysaccharides|Methamphetamine|perfluorooctanoic acid|Resveratrol|Tretinoin|Trinitrobenzenesulfonic Acid	51.97	29
CYP2C9	1559	Osteoporosis	MESH:D010024		adefovir dipivoxil|andrographolide|Cadmium|Caffeine|Curcumin|Dexamethasone|Estradiol|Ethanol|Genistein|glyphosate|kaempferol|Losartan|Methotrexate|naringin|Plant Extracts|Propranolol|Resveratrol|Tea|Tenofovir|Tretinoin|Zoledronic Acid	51.91	32
GSTP1	2950	Osteoporosis	MESH:D010024		Arsenic Trioxide|Cadmium|caffeic acid phenethyl ester|Caffeine|Curcumin|Dexamethasone|Estradiol|Ethanol|Flavonoids|Genistein|kaempferol|Lipopolysaccharides|Lithium|Melatonin|Methamphetamine|naringin|perfluorooctanoic acid|Plant Extracts|Polyphenols|Resveratrol|tanshinone|Tea|Tretinoin|xanthohumol	51.87	32
KDR	3791	Osteoporosis	MESH:D010024		andrographolide|Arsenic Trioxide|Cadmium|Caffeine|Calcium|Curcumin|Dexamethasone|Enalapril|Estradiol|Ethanol|Genistein|glyphosate|Losartan|Melatonin|perfluorononanoic acid|perfluorooctanoic acid|platycodin D|Resveratrol|Tretinoin	51.85	30
CREB1	1385	Osteoporosis	MESH:D010024		Arsenic Trioxide|Cadmium|Caffeine|Calcium|Curcumin|Dexamethasone|Estradiol|Ethanol|Freund's Adjuvant|Genistein|glyphosate|Lipopolysaccharides|Losartan|Melatonin|Methamphetamine|Methotrexate|Plant Extracts|platycodin D|Propranolol|Resveratrol|Tretinoin|xanthohumol	51.79	35
IL5	3567	Osteoporosis	MESH:D010024		Adrenal Cortex Hormones|Aluminum|Caffeine|Curcumin|Dexamethasone|Flavonoids|Freund's Adjuvant|Glucosamine|glyphosate|Isoflavones|kaempferol|Lipopolysaccharides|Methylprednisolone|Plant Extracts|Prednisolone|Prednisone|Resveratrol|Terfenadine|Tretinoin	51.72	27
CDK1	983	Osteoporosis	MESH:D010024		Arsenic Trioxide|Cadmium|caffeic acid phenethyl ester|Caffeine|Curcumin|Dexamethasone|Estradiol|Ethanol|Genistein|Glucosamine|glyphosate|kaempferol|Lipopolysaccharides|Melatonin|Methamphetamine|Methotrexate|perfluorononanoic acid|perfluorooctanoic acid|Plant Extracts|Resveratrol|Tretinoin|Zoledronic Acid	51.65	32
SERPINH1	871	Osteoporosis	MESH:D010024		Alendronate|Arsenic Trioxide|Cadmium|Curcumin|Estradiol|Ethanol|Flavonoids|Glucosamine|Lipopolysaccharides|Methamphetamine|Methotrexate|perfluorohexanesulfonic acid|Raloxifene Hydrochloride|Resveratrol|Tretinoin|Zoledronic Acid	51.58	35
TOP2A	7153	Osteoporosis	MESH:D010024		Arsenic Trioxide|Berberine|Curcumin|Dexamethasone|Estradiol|Flavonoids|Genistein|Glucosamine|Isoflavones|Lipopolysaccharides|Lithium|Methamphetamine|Methotrexate|perfluorooctanoic acid|Plant Extracts|Polyphenols|Raloxifene Hydrochloride|Resveratrol|Tretinoin|Zoledronic Acid	51.45	29
KIT	3815	Osteoporosis	MESH:D010024		Aluminum|Arsenic Trioxide|Cadmium|Curcumin|Dexamethasone|Estradiol|Ethanol|Genistein|ginsenoside Rg3|glyphosate|Iron|Methamphetamine|perfluorooctanoic acid|Resveratrol|Tretinoin|Vitamin D|Zoledronic Acid	51.43	27
RGS4	5999	Osteoporosis	MESH:D010024		Cadmium|Calcium|Curcumin|Dexamethasone|Estradiol|Ethanol|Flavonoids|Freund's Adjuvant|Lipopolysaccharides|Methamphetamine|Methotrexate|Methylprednisolone|Prednisolone|Raloxifene Hydrochloride|Resveratrol|Tretinoin	51.36	32
COL2A1	1280	Osteoporosis	MESH:D010024		Aluminum|Berberine|Cadmium|Caffeine|Curcumin|Dexamethasone|Diphosphonates|Estradiol|Ethanol|Flavonoids|Freund's Adjuvant|Genistein|Glucosamine|kaempferol|Plant Extracts|Propranolol|Resveratrol|Tretinoin	51.32	31
SERPINE1	5054	Osteoporosis	MESH:D010024		Arsenic Trioxide|Cadmium|Calcium|Curcumin|Dexamethasone|Enalapril|Estradiol|Genistein|Heparin|Levonorgestrel|Lipopolysaccharides|Losartan|Methamphetamine|Methotrexate|notoginsenoside R1|perfluorononanoic acid|perfluorooctanoic acid|Plant Extracts|Raloxifene Hydrochloride|Resveratrol|tibolone|Tretinoin|Vitamin D	51.22	41
OCLN	100506658	Osteoporosis	MESH:D010024		Arsenic Trioxide|Cadmium|Calcium|Dexamethasone|Estradiol|Ethanol|Genistein|glyphosate|Iron|kaempferol|Lipopolysaccharides|Methotrexate|perfluorooctanoic acid|Plant Extracts|Raloxifene Hydrochloride|Resveratrol|Tretinoin|Trinitrobenzenesulfonic Acid	51.17	36
PECAM1	5175	Osteoporosis	MESH:D010024		Aluminum|andrographolide|Arsenic Trioxide|Cadmium|Curcumin|Dexamethasone|Estradiol|Lipopolysaccharides|Losartan|Plant Extracts|Polyphenols|Pyruvaldehyde|Resveratrol|Tretinoin|Trinitrobenzenesulfonic Acid|Zoledronic Acid	51.15	25
PCK1	5105	Osteoporosis	MESH:D010024		Aluminum|Arsenic Trioxide|caffeic acid phenethyl ester|Curcumin|Dexamethasone|Estradiol|Ethanol|Genistein|ginsenoside Rg3|Iron|Lipopolysaccharides|Methotrexate|naringin|perfluorooctanoic acid|Plant Extracts|Prednisolone|Resveratrol|Tretinoin|Trinitrobenzenesulfonic Acid	51.07	25
PER2	8864	Osteoporosis	MESH:D010024		Arsenic Trioxide|Cadmium|Curcumin|Dexamethasone|Estradiol|Ethanol|Flavonoids|Freund's Adjuvant|Melatonin|Methamphetamine|Methotrexate|perfluorononanoic acid|perfluorooctanoic acid|Polyphenols|Prednisolone|Raloxifene Hydrochloride|Tretinoin	51.07	32
IGFBP4	3487	Osteoporosis	MESH:D010024		Arsenic Trioxide|Cadmium|Curcumin|Dexamethasone|Estradiol|Estrogens|Ethanol|Genistein|Glucosamine|Methotrexate|perfluorooctanoic acid|Plant Extracts|Raloxifene Hydrochloride|Resveratrol|Tretinoin|Trinitrobenzenesulfonic Acid	51.04	34
ID1	3397	Osteoporosis	MESH:D010024		Arsenic Trioxide|Curcumin|Dexamethasone|Estradiol|Ethanol|Flavonoids|Genistein|Glucosamine|icariin|Lipopolysaccharides|Methamphetamine|Methotrexate|perfluorooctanoic acid|Plant Extracts|Raloxifene Hydrochloride|Resveratrol|Tretinoin|Zoledronic Acid	50.88	30
CAPN1	823	Osteoporosis	MESH:D010024		Arsenic Trioxide|Caffeine|Calcium|Calcium Carbonate|Dexamethasone|Estradiol|Ethanol|Flavonoids|Genistein|glyphosate|Lipopolysaccharides|Melatonin|Methamphetamine|Plant Extracts|Tretinoin|Trinitrobenzenesulfonic Acid	50.83	29
MAPK14	1432	Osteoporosis	MESH:D010024		Alendronate|Arsenic Trioxide|Cadmium|caffeic acid phenethyl ester|Calcium|Curcumin|Dexamethasone|Estradiol|Ethanol|Genistein|Glucosamine|Lipopolysaccharides|Losartan|Methamphetamine|Methotrexate|perfluorooctanoic acid|Plant Extracts|Raloxifene Hydrochloride|Resveratrol|Tretinoin	50.79	43
CYBB	1536	Osteoporosis	MESH:D010024		Arsenic Trioxide|Cadmium|Calcium|Dexamethasone|Estradiol|Ethanol|Flavonoids|Freund's Adjuvant|Genistein|Lipopolysaccharides|Losartan|Melatonin|Methamphetamine|Nebivolol|Plant Extracts|Polyphenols|Resveratrol|Tretinoin	50.73	28
MMP7	4316	Osteoporosis	MESH:D010024		Aluminum|andrographolide|Arsenic Trioxide|Caffeine|Curcumin|Dexamethasone|Estradiol|Ethanol|Genistein|Lipopolysaccharides|Losartan|Methotrexate|Plant Extracts|Resveratrol|tanshinone|Tretinoin	50.73	23
IGFBP5	3488	Osteoporosis	MESH:D010024		Arsenic Trioxide|Calcium|Curcumin|Dexamethasone|Estradiol|Ethanol|Flavonoids|Genistein|Glucosamine|Isoflavones|Methamphetamine|Methotrexate|perfluorooctanoic acid|Resveratrol|Tretinoin|Trinitrobenzenesulfonic Acid|Zoledronic Acid	50.64	23
IL12A	3592	Osteoporosis	MESH:D010024		anthranilic acid|Caffeine|Curcumin|Dexamethasone|Estradiol|Ethanol|Freund's Adjuvant|Genistein|Iron|Lipopolysaccharides|Methotrexate|Plant Extracts|Polyphenols|Prednisone|Raloxifene Hydrochloride|Resveratrol|Tretinoin|Trinitrobenzenesulfonic Acid	50.52	31
RELB	5971	Osteoporosis	MESH:D010024		Aluminum|Arsenic Trioxide|Cadmium|Curcumin|Dexamethasone|Estradiol|Genistein|Glucosamine|glyphosate|Iron|Lipopolysaccharides|Methotrexate|perfluorononanoic acid|Plant Extracts|Resveratrol|Zoledronic Acid	50.52	27
CAMK2D	817	Osteoporosis	MESH:D010024		Arsenic Trioxide|Cadmium|caffeic acid phenethyl ester|Calcium|Dexamethasone|Estradiol|Ethanol|Genistein|glyphosate|Iron|Methamphetamine|Methotrexate|Plant Extracts|Tretinoin|Zoledronic Acid	50.48	26
EIF2S1	1965	Osteoporosis	MESH:D010024		Arsenic Trioxide|Dexamethasone|Estradiol|Ethanol|Exenatide|Flavonoids|Glucosamine|glyphosate|Lipopolysaccharides|Losartan|Melatonin|Methamphetamine|perfluorooctanoic acid|Plant Extracts|Raloxifene Hydrochloride|Resveratrol|Tenofovir|Tretinoin	50.45	29
ALDOA	226	Osteoporosis	MESH:D010024		Arsenic Trioxide|Cadmium|Caffeine|Curcumin|Dexamethasone|Estradiol|Ethanol|Genistein|glyphosate|Isoflavones|Lipopolysaccharides|Methamphetamine|Methotrexate|perfluorooctanoic acid|Plant Extracts|Resveratrol|Tretinoin	50.38	29
GAS6	2621	Osteoporosis	MESH:D010024		Cadmium|caffeic acid phenethyl ester|Curcumin|Dexamethasone|Estradiol|Ethanol|Flavonoids|Genistein|Levonorgestrel|Lipopolysaccharides|Methamphetamine|Plant Extracts|Raloxifene Hydrochloride|Resveratrol|Tretinoin|Vitamin K 2	50.32	30
POU5F1	5460	Osteoporosis	MESH:D010024		Aluminum|Arsenic Trioxide|Curcumin|Dexamethasone|Estradiol|Estrogens|Ethanol|Genistein|ginsenoside Rg3|kaempferol|Melatonin|Methamphetamine|Plant Extracts|Resveratrol|tanshinone|Tretinoin	50.22	23
NTRK2	4915	Osteoporosis	MESH:D010024		Arsenic Trioxide|Cadmium|Curcumin|Dexamethasone|Estradiol|Ethanol|Flavonoids|Genistein|ginsenoside Rg3|glyphosate|Lipopolysaccharides|Melatonin|Methamphetamine|Plant Extracts|Pyruvaldehyde|Tretinoin|Zoledronic Acid	50.05	25
RAC1	5879	Osteoporosis	MESH:D010024		Arsenic Trioxide|Cadmium|Dexamethasone|Estradiol|Ethanol|Flavonoids|Genistein|Heparin|Lipopolysaccharides|Methotrexate|Nebivolol|Plant Extracts|Polyphenols|Resveratrol|Risedronic Acid|Tretinoin|Zoledronic Acid	50.05	28
PIK3R1	5295	Osteoporosis	MESH:D010024		Aluminum|Arsenic Trioxide|Cadmium|Dexamethasone|Estradiol|Ethanol|Genistein|glyphosate|Iron|Methamphetamine|Methotrexate|naringin|perfluorohexanesulfonic acid|perfluorooctanoic acid|Plant Extracts|Resveratrol|Tretinoin|Zoledronic Acid	50.02	28
CDK4	1019	Osteoporosis	MESH:D010024		andrographolide|Arsenic Trioxide|Berberine|Caffeine|Curcumin|Dexamethasone|Estradiol|Flavonoids|Genistein|glyphosate|Melatonin|Methotrexate|naringin|perfluorooctanoic acid|Plant Extracts|Polyphenols|Resveratrol|Tretinoin|Vitamin K 2|Zoledronic Acid	49.89	26
ATP2A2	488	Osteoporosis	MESH:D010024		Arsenic Trioxide|Caffeine|Calcium|Dexamethasone|Enalapril|Ethanol|Genistein|Glucosamine|Lipopolysaccharides|Lithium|Methamphetamine|Methotrexate|perfluorooctanoic acid|Plant Extracts|Resveratrol|Tretinoin|Trinitrobenzenesulfonic Acid	49.8	25
ECH1	1891	Osteoporosis	MESH:D010024		Arsenic Trioxide|Curcumin|Dexamethasone|Estradiol|Ethanol|Flavonoids|Genistein|Lithium|Methamphetamine|Methotrexate|perfluorohexanesulfonic acid|perfluorononanoic acid|perfluorooctanoic acid|Resveratrol|Tretinoin|Zoledronic Acid	49.72	19
ME1	4199	Osteoporosis	MESH:D010024		Arsenic Trioxide|caffeic acid phenethyl ester|Dexamethasone|Estradiol|Ethanol|Genistein|Iron|Isoflavones|Lipopolysaccharides|Melatonin|perfluorooctanoic acid|Plant Extracts|Polyphenols|Resveratrol|Tretinoin|Trinitrobenzenesulfonic Acid|Vitamin D|Zoledronic Acid	49.68	24
GFAP	2670	Osteoporosis	MESH:D010024		Aluminum|caffeic acid phenethyl ester|Caffeine|Calcium|Curcumin|Dexamethasone|Estradiol|Estrogens|Ethanol|Freund's Adjuvant|Lipopolysaccharides|Melatonin|Methamphetamine|Methotrexate|Methylprednisolone|Plant Extracts|Resveratrol|tanshinone|Tretinoin	49.56	29
CTSK	1513	Osteoporosis	MESH:D010024		Cadmium|caffeic acid phenethyl ester|Dexamethasone|Estradiol|Ethanol|Genistein|Lipopolysaccharides|Methamphetamine|naringin|perfluorooctanoic acid|Pyruvaldehyde|Raloxifene Hydrochloride|Resveratrol|Tretinoin|Vitamin D|xanthohumol	49.34	31
IRAK1	3654	Osteoporosis	MESH:D010024		Arsenic Trioxide|Caffeine|Curcumin|Enalapril|Estradiol|Ethanol|Flavonoids|Genistein|kaempferol|Lipopolysaccharides|Methamphetamine|Methotrexate|Plant Extracts|Polyphenols|Resveratrol	49.27	18
IGF2	3481	Osteoporosis	MESH:D010024		Arsenic Trioxide|Cadmium|Caffeine|Calcium|Curcumin|Dexamethasone|Estradiol|Estrogens|Ethanol|Freund's Adjuvant|Genistein|Lipopolysaccharides|perfluorooctanoic acid|Polyphenols|Raloxifene Hydrochloride|Resveratrol|Tretinoin	49.17	36
CXCL1	2919	Osteoporosis	MESH:D010024		Cadmium|Calcium|Curcumin|Dexamethasone|Estradiol|Estrogens|Ethanol|Freund's Adjuvant|Glucosamine|Iron|Lipopolysaccharides|Losartan|Methotrexate|Methylprednisolone|perfluorooctanoic acid|Prednisolone|Resveratrol|Tretinoin|Trinitrobenzenesulfonic Acid|Vitamin D|Zoledronic Acid	49.05	34
MGP	4256	Osteoporosis	MESH:D010024		Arsenic Trioxide|Cadmium|Calcium|Dexamethasone|Estradiol|Etidronic Acid|Genistein|Lipopolysaccharides|Losartan|perfluorohexanesulfonic acid|perfluorononanoic acid|perfluorooctanoic acid|Raloxifene Hydrochloride|Resveratrol|Tretinoin|Trinitrobenzenesulfonic Acid	48.96	31
HSD3B1	3283	Osteoporosis	MESH:D010024		Aluminum|Cadmium|Caffeine|Dexamethasone|Estradiol|Ethanol|Genistein|glyphosate|icariin|Isoflavones|Methotrexate|perfluorononanoic acid|perfluorooctanoic acid|Plant Extracts|Polyphenols|Resveratrol|Tretinoin	48.94	30
RPS6KB1	6198	Osteoporosis	MESH:D010024		Arsenic Trioxide|Cadmium|Caffeine|Calcium|Curcumin|Dexamethasone|Estradiol|Ethanol|Flavonoids|Genistein|Glucosamine|glyphosate|Methotrexate|naringin|Plant Extracts|platycodin D|Propranolol|Resveratrol|Tretinoin	48.87	32
TXNIP	10628	Osteoporosis	MESH:D010024		Arsenic Trioxide|Cadmium|Dexamethasone|Estradiol|Ethanol|Glucosamine|Iron|Lipopolysaccharides|Methotrexate|Methylprednisolone|perfluorohexanesulfonic acid|perfluorononanoic acid|perfluorooctanoic acid|Plant Extracts|Prednisolone|Raloxifene Hydrochloride|Resveratrol|Zoledronic Acid	48.82	33
LDLR	3949	Osteoporosis	MESH:D010024		Berberine|Cadmium|Caffeine|Curcumin|Dexamethasone|Estradiol|Ethanol|Genistein|Isoflavones|Levonorgestrel|Lipopolysaccharides|perfluorononanoic acid|perfluorooctanoic acid|Raloxifene Hydrochloride|Resveratrol|Risperidone|tibolone|Tretinoin|Zoledronic Acid	48.76	34
CASP12	100506742	Osteoporosis	MESH:D010024		Aluminum|Arsenic Trioxide|Cadmium|Calcium|Curcumin|Estradiol|Ethanol|Heparin|Lipopolysaccharides|Lithium|Melatonin|Methamphetamine|perfluorooctanoic acid|Plant Extracts|Resveratrol|Tretinoin|Trinitrobenzenesulfonic Acid	48.71	29
PTPN11	5781	Osteoporosis	MESH:D010024		anthranilic acid|Arsenic Trioxide|Cadmium|Curcumin|Ethanol|Genistein|glyphosate|Lipopolysaccharides|Methamphetamine|perfluorohexanesulfonic acid|perfluorononanoic acid|perfluorooctanoic acid|Plant Extracts|Resveratrol|Tretinoin	48.7	18
RB1	5925	Osteoporosis	MESH:D010024		andrographolide|Arsenic Trioxide|caffeic acid phenethyl ester|Caffeine|Curcumin|Dexamethasone|Estradiol|Ethanol|Flavonoids|Genistein|Heparin|Lipopolysaccharides|Methotrexate|perfluorooctanoic acid|Plant Extracts|Prednisone|Raloxifene Hydrochloride|Resveratrol|tanshinone|Tretinoin|Vitamin K 2	48.66	35
MSMO1	6307	Osteoporosis	MESH:D010024		Arsenic Trioxide|Cadmium|Caffeine|Curcumin|Dexamethasone|eldecalcitol|Estradiol|Ethanol|Flavonoids|Genistein|Methamphetamine|Methotrexate|perfluorononanoic acid|perfluorooctanoic acid|Resveratrol|Tretinoin|Zoledronic Acid	48.63	27
EIF4EBP1	1978	Osteoporosis	MESH:D010024		Arsenic Trioxide|Berberine|Cadmium|Caffeine|Calcium|Curcumin|Dexamethasone|Estradiol|Ethanol|Melatonin|Methamphetamine|perfluorononanoic acid|perfluorooctanoic acid|Plant Extracts|platycodin D|Raloxifene Hydrochloride|Resveratrol|Tretinoin	48.56	36
CASP1	834	Osteoporosis	MESH:D010024		Arsenic Trioxide|Cadmium|caffeic acid phenethyl ester|Curcumin|Dexamethasone|Estradiol|Ethanol|Freund's Adjuvant|Genistein|glyphosate|kaempferol|Lipopolysaccharides|Melatonin|Methamphetamine|perfluorooctanoic acid|Plant Extracts|Resveratrol|Tretinoin|Trinitrobenzenesulfonic Acid|Zoledronic Acid	48.55	29
CCNA2	890	Osteoporosis	MESH:D010024		andrographolide|Arsenic Trioxide|Cadmium|Curcumin|Dexamethasone|Estradiol|Genistein|glyphosate|Iron|Lipopolysaccharides|Methamphetamine|Methotrexate|perfluorononanoic acid|perfluorooctanoic acid|Plant Extracts|Polyphenols|Raloxifene Hydrochloride|Resveratrol|Tretinoin|Zoledronic Acid	48.5	33
RHOA	387	Osteoporosis	MESH:D010024		Arsenic Trioxide|Curcumin|Dexamethasone|Estradiol|Estrogens|Ethanol|Flavonoids|Lipopolysaccharides|Methotrexate|Pamidronate|Plant Extracts|Prednisolone|Raloxifene Hydrochloride|Resveratrol|Risedronic Acid|Tretinoin|Zoledronic Acid	48.48	31
CYP11A1	1583	Osteoporosis	MESH:D010024		Adrenocorticotropic Hormone|alfacalcidol|Arsenic Trioxide|Cadmium|Caffeine|Dexamethasone|Estradiol|Ethanol|Genistein|glyphosate|icariin|Lipopolysaccharides|Methamphetamine|Methotrexate|perfluorooctanoic acid|Plant Extracts|Polyphenols|Resveratrol|Tretinoin	48.43	31
G6PD	2539	Osteoporosis	MESH:D010024		Aluminum|Arsenic Trioxide|Cadmium|Calcium Carbonate|Curcumin|Dexamethasone|Estradiol|Ethanol|glyphosate|Iron|Isoflavones|Lipopolysaccharides|Melatonin|Methamphetamine|Methotrexate|naringin|Plant Extracts|Resveratrol|Tretinoin	48.37	34
APOE	348	Osteoporosis	MESH:D010024		Arsenic Trioxide|Cadmium|Calcium|Curcumin|Dexamethasone|Enalapril|Estradiol|Ethanol|Genistein|Glucosamine|Iron|kaempferol|Lipopolysaccharides|notoginsenoside R1|perfluorooctanoic acid|Plant Extracts|Polyphenols|Resveratrol|Tretinoin	48.27	31
FST	10468	Osteoporosis	MESH:D010024		Arsenic Trioxide|Cadmium|Dexamethasone|Estradiol|Estrogens|Ethanol|Freund's Adjuvant|Genistein|Isoflavones|Lipopolysaccharides|Methamphetamine|Methotrexate|perfluorooctanoic acid|Raloxifene Hydrochloride|Resveratrol|Tretinoin	48.15	32
SOD3	6649	Osteoporosis	MESH:D010024		Arsenic Trioxide|Dexamethasone|Estradiol|Estrogens|Ethanol|Genistein|glyphosate|Iron|Losartan|Methamphetamine|Methotrexate|Polyphenols|Raloxifene Hydrochloride|Resveratrol|Tretinoin|Zoledronic Acid	48.15	29
HMGB1	3146	Osteoporosis	MESH:D010024		Alendronate|Arsenic Trioxide|Cadmium|Caffeine|Curcumin|Dexamethasone|Enalapril|Estradiol|Ethanol|Freund's Adjuvant|glyphosate|Lipopolysaccharides|Melatonin|Methamphetamine|Plant Extracts|Raloxifene Hydrochloride|Resveratrol|Trinitrobenzenesulfonic Acid	47.99	43
PLA2G2A	5320	Osteoporosis	MESH:D010024		Cadmium|caffeic acid phenethyl ester|Calcium|Curcumin|Dexamethasone|Estradiol|Ethanol|Genistein|Glucosamine|Lipopolysaccharides|Methotrexate|Plant Extracts|Resveratrol|Tretinoin|Trinitrobenzenesulfonic Acid	47.94	26
CASP7	840	Osteoporosis	MESH:D010024		Arsenic Trioxide|Cadmium|Calcium|Curcumin|Dexamethasone|Estradiol|Genistein|glyphosate|Lipopolysaccharides|Lithium|Methotrexate|Plant Extracts|platycodin D|Propranolol|Raloxifene Hydrochloride|Resveratrol|Risperidone|Tretinoin|Vitamin K 2|xanthohumol|Zoledronic Acid	47.83	37
ADM	133	Osteoporosis	MESH:D010024		Aluminum|Arsenic Trioxide|Cadmium|Calcium|Dexamethasone|Estradiol|Ethanol|Flavonoids|Lipopolysaccharides|Methamphetamine|Methotrexate|perfluorooctanoic acid|Plant Extracts|Polyphenols|Propranolol|Resveratrol|Tretinoin	47.82	27
GRB2	2885	Osteoporosis	MESH:D010024		Arsenic Trioxide|Cadmium|Curcumin|Dexamethasone|Estradiol|Ethanol|Flavonoids|Genistein|glyphosate|Melatonin|Methamphetamine|perfluorooctanoic acid|Plant Extracts|Resveratrol	47.67	23
PRKCE	5581	Osteoporosis	MESH:D010024		Aluminum|Arsenic Trioxide|Berberine|Cadmium|caffeic acid phenethyl ester|Calcium|Curcumin|Estradiol|Ethanol|Genistein|Lipopolysaccharides|Lithium|Methamphetamine|Methotrexate|Tretinoin|Vitamin D	47.63	24
ASNS	440	Osteoporosis	MESH:D010024		adefovir dipivoxil|Arsenic Trioxide|Caffeine|Dexamethasone|Estradiol|Ethanol|Freund's Adjuvant|Genistein|Lipopolysaccharides|Methotrexate|Methylprednisolone|perfluorononanoic acid|perfluorooctanoic acid|Prednisolone|Raloxifene Hydrochloride|Resveratrol|tanshinone|Zoledronic Acid	47.57	30
DDX21	9188	Osteoporosis	MESH:D010024		Arsenic Trioxide|Estradiol|Estrogens|Ethanol|Lipopolysaccharides|Lithium|Methamphetamine|Methotrexate|perfluorononanoic acid|perfluorooctanoic acid|Plant Extracts|Raloxifene Hydrochloride|Resveratrol|Tretinoin	47.54	24
TF	7018	Osteoporosis	MESH:D010024		Aluminum|Cadmium|Curcumin|Dexamethasone|Estradiol|Ethanol|Flavonoids|glyphosate|Iron|Lipopolysaccharides|Melatonin|nylestriol|perfluorooctanoic acid|Plant Extracts|Prednisolone|Resveratrol|Tretinoin	47.47	28
BMP4	652	Osteoporosis	MESH:D010024		Calcium|Dexamethasone|Estradiol|Ethanol|Flavonoids|Freund's Adjuvant|Genistein|Glucosamine|icariin|kaempferol|Methamphetamine|Methotrexate|naringin|perfluorononanoic acid|Resveratrol|Tretinoin	47.46	24
NGF	4803	Osteoporosis	MESH:D010024		Berberine|Cadmium|caffeic acid phenethyl ester|Calcium|Curcumin|Dexamethasone|Estradiol|Ethanol|Freund's Adjuvant|Genistein|Glucosamine|Lipopolysaccharides|Methamphetamine|Methotrexate|Propranolol|Resveratrol|Tretinoin|Trinitrobenzenesulfonic Acid	47.39	27
CDH1	999	Osteoporosis	MESH:D010024		Aluminum|andrographolide|Arsenic Trioxide|Cadmium|Caffeine|Curcumin|Dexamethasone|Estradiol|Ethanol|Genistein|ginsenoside Rg3|Lipopolysaccharides|Lithium|Losartan|Methotrexate|perfluorooctanoic acid|Plant Extracts|Polyphenols|Resveratrol|tanshinone|Tretinoin	47.26	30
NOX4	50507	Osteoporosis	MESH:D010024		Arsenic Trioxide|Cadmium|caffeic acid phenethyl ester|Curcumin|Dexamethasone|Estradiol|Ethanol|Flavonoids|Freund's Adjuvant|kaempferol|Lipopolysaccharides|Losartan|naringin|Plant Extracts|Resveratrol|Tretinoin|Zoledronic Acid	47.26	25
GSTM3	2947	Osteoporosis	MESH:D010024		andrographolide|Arsenic Trioxide|Cadmium|Dexamethasone|Estradiol|Ethanol|Flavonoids|Iron|Lipopolysaccharides|Lithium|perfluorohexanesulfonic acid|perfluorononanoic acid|perfluorooctanoic acid|Plant Extracts|Polyphenols|Resveratrol|Tretinoin	47.05	24
NRF1	4899	Osteoporosis	MESH:D010024		Arsenic Trioxide|Cadmium|Caffeine|Dexamethasone|Enalapril|Estradiol|Losartan|Melatonin|Methamphetamine|perfluorooctanoic acid|Plant Extracts|Pyruvaldehyde|Raloxifene Hydrochloride|Resveratrol|Tretinoin	46.91	32
SFRP2	6423	Osteoporosis	MESH:D010024		Arsenic Trioxide|Cadmium|Curcumin|Dexamethasone|Estradiol|Genistein|Glucosamine|glyphosate|Lipopolysaccharides|Losartan|Methamphetamine|perfluorohexanesulfonic acid|Raloxifene Hydrochloride|Tretinoin	46.9	29
NR1H3	10062	Osteoporosis	MESH:D010024		Arsenic Trioxide|Cadmium|Curcumin|Dexamethasone|Ethanol|Flavonoids|Genistein|Lipopolysaccharides|Losartan|Melatonin|perfluorohexanesulfonic acid|perfluorononanoic acid|perfluorooctanoic acid|platycodin D|Resveratrol|Tretinoin	46.88	21
TK1	7083	Osteoporosis	MESH:D010024		alfacalcidol|Arsenic Trioxide|Cadmium|caffeic acid phenethyl ester|Estradiol|Ethanol|Flavonoids|Genistein|Glucosamine|kaempferol|Methotrexate|Plant Extracts|Polyphenols|Resveratrol|tanshinone|Tretinoin	46.88	21
TNFRSF10B	8795	Osteoporosis	MESH:D010024		adefovir dipivoxil|Arsenic Trioxide|Cadmium|caffeic acid phenethyl ester|Curcumin|Dexamethasone|Ethanol|Genistein|glyphosate|Iron|Methotrexate|perfluorooctanoic acid|Plant Extracts|Polyphenols|Resveratrol|tanshinone|Tretinoin|Zoledronic Acid	46.86	26
FOXO1	2308	Osteoporosis	MESH:D010024		Arsenic Trioxide|Berberine|Cadmium|Curcumin|Dexamethasone|Estradiol|Ethanol|glyphosate|Lipopolysaccharides|Melatonin|Methotrexate|Methylprednisolone|Plant Extracts|Raloxifene Hydrochloride|Resveratrol|Tretinoin|Zoledronic Acid	46.85	32
BCL3	602	Osteoporosis	MESH:D010024		Arsenic Trioxide|Curcumin|Dexamethasone|Estradiol|Estrogens|Ethanol|Genistein|Iron|Lipopolysaccharides|Methotrexate|Plant Extracts|Raloxifene Hydrochloride|Resveratrol|Tretinoin|Trinitrobenzenesulfonic Acid	46.81	30
BECN1	8678	Osteoporosis	MESH:D010024		Arsenic Trioxide|Cadmium|Caffeine|Dexamethasone|Estradiol|Ethanol|Freund's Adjuvant|glyphosate|Lipopolysaccharides|Melatonin|Methamphetamine|Methotrexate|platycodin D|Resveratrol|Tretinoin|Trinitrobenzenesulfonic Acid|Vitamin D|Zoledronic Acid	46.69	29
MTOR	2475	Osteoporosis	MESH:D010024		Arsenic Trioxide|Cadmium|Caffeine|Calcium|Curcumin|Dexamethasone|Estradiol|Ethanol|glyphosate|icariin|Lipopolysaccharides|Lithium|Melatonin|Methamphetamine|naringin|perfluorooctanoic acid|Plant Extracts|platycodin D|Resveratrol|Trinitrobenzenesulfonic Acid	46.67	37
PDK4	5166	Osteoporosis	MESH:D010024		Cadmium|Dexamethasone|Estradiol|Ethanol|Glucosamine|Iron|Lipopolysaccharides|Methamphetamine|Methotrexate|perfluorohexanesulfonic acid|perfluorononanoic acid|perfluorooctanoic acid|Polyphenols|Resveratrol|Terfenadine|Tretinoin|Zoledronic Acid	46.44	26
CCNE1	898	Osteoporosis	MESH:D010024		andrographolide|Arsenic Trioxide|Berberine|Cadmium|caffeic acid phenethyl ester|Curcumin|Dexamethasone|Estradiol|Ethanol|Genistein|glyphosate|Methamphetamine|Methotrexate|naringin|perfluorooctanoic acid|Plant Extracts|Resveratrol|Tretinoin|Zoledronic Acid	46.42	27
FSHB	2488	Osteoporosis	MESH:D010024		Cadmium|Dexamethasone|Estradiol|Estrogens|Ethanol|Freund's Adjuvant|Genistein|glyphosate|Levonorgestrel|Lipopolysaccharides|Lithium|Melatonin|Methotrexate|perfluorononanoic acid|Plant Extracts|Resveratrol|Risperidone|Tretinoin	46.41	29
SMAD2	4087	Osteoporosis	MESH:D010024		andrographolide|Arsenic Trioxide|Caffeine|Curcumin|Dexamethasone|Enalapril|Estradiol|Ethanol|Genistein|ginsenoside Rg3|Glucosamine|glyphosate|Lipopolysaccharides|platycodin D|Resveratrol|Tretinoin	46.33	22
CALCA	796	Osteoporosis	MESH:D010024		Adrenocorticotropic Hormone|Cadmium|Calcium|Dexamethasone|Estradiol|Ethanol|Flavonoids|Freund's Adjuvant|Genistein|glyphosate|Lipopolysaccharides|nylestriol|Plant Extracts|Polyphenols|Propranolol|Resveratrol|Tretinoin	46.31	27
VDR	7421	Osteoporosis, Postmenopausal	MESH:D015663		Alendronate|alfacalcidol|Calcitriol|Calcium|Cholecalciferol|Estradiol|Genistein|Quercetin|Raloxifene Hydrochloride|Resveratrol|Vitamin D	46.26	20
ABCC2	1244	Osteoporosis	MESH:D010024		alfacalcidol|Arsenic Trioxide|Cadmium|Caffeine|Calcium|Curcumin|Dexamethasone|Estradiol|Genistein|glyphosate|Lipopolysaccharides|Methotrexate|notoginsenoside R1|perfluorononanoic acid|perfluorooctanoic acid|Plant Extracts|Polyphenols|Propranolol|Resveratrol|Tretinoin|Trinitrobenzenesulfonic Acid	46.25	32
MIF	4282	Osteoporosis	MESH:D010024		Arsenic Trioxide|Cadmium|Curcumin|Dexamethasone|Estradiol|Ethanol|Flavonoids|glyphosate|Heparin|Iron|Lipopolysaccharides|Methamphetamine|Plant Extracts|Polyphenols|Resveratrol|Tretinoin	46.17	28
TNFRSF1A	7132	Osteoporosis	MESH:D010024		Arsenic Trioxide|Cadmium|Curcumin|Dexamethasone|Estradiol|Ethanol|Genistein|Glucosamine|glyphosate|Lipopolysaccharides|Methamphetamine|Methotrexate|notoginsenoside R1|perfluorooctanoic acid|Plant Extracts|Resveratrol|Tretinoin|Zoledronic Acid	46.07	28
ECE1	1889	Osteoporosis	MESH:D010024		Adrenal Cortex Hormones|Aluminum|Dexamethasone|Estradiol|Ethanol|Flavonoids|Genistein|glyphosate|Lipopolysaccharides|perfluorooctanoic acid|Plant Extracts|Resveratrol|Tretinoin|Zoledronic Acid	46.06	19
BBC3	27113	Osteoporosis	MESH:D010024		Arsenic Trioxide|Berberine|Cadmium|Caffeine|Curcumin|Dexamethasone|Estradiol|Ethanol|glyphosate|kaempferol|Methamphetamine|Methotrexate|perfluorooctanoic acid|Plant Extracts|Raloxifene Hydrochloride|Resveratrol|Tretinoin	46.05	35
NPM1	4869	Osteoporosis	MESH:D010024		Arsenic Trioxide|Cadmium|Estradiol|Ethanol|Flavonoids|Genistein|Isoflavones|Melatonin|Methamphetamine|Methotrexate|perfluorooctanoic acid|Plant Extracts|Polyphenols|Raloxifene Hydrochloride|Tretinoin	46.05	27
ODC1	4953	Osteoporosis	MESH:D010024		Arsenic Trioxide|Berberine|Curcumin|Dexamethasone|Estradiol|Ethanol|Flavonoids|Iron|Lipopolysaccharides|Methamphetamine|Methotrexate|perfluorononanoic acid|perfluorooctanoic acid|Plant Extracts|Propranolol|Resveratrol|Tretinoin|Trinitrobenzenesulfonic Acid	46.02	23
PRKCD	5580	Osteoporosis	MESH:D010024		Arsenic Trioxide|Cadmium|Calcium|Curcumin|Estradiol|Estrogens|Ethanol|Exenatide|Genistein|Lipopolysaccharides|Methamphetamine|Methotrexate|naringin|Plant Extracts|Propranolol|Resveratrol|Tretinoin	45.99	28
SERPINE2	5270	Osteoporosis	MESH:D010024		Alendronate|Cadmium|Curcumin|Dexamethasone|Estradiol|Ethanol|Genistein|Lipopolysaccharides|Methamphetamine|Methotrexate|perfluorononanoic acid|perfluorooctanoic acid|Raloxifene Hydrochloride|Tretinoin|Trinitrobenzenesulfonic Acid	45.86	36
ROCK1	6093	Osteoporosis	MESH:D010024		Arsenic Trioxide|Cadmium|Calcium|Dexamethasone|Estradiol|Estrogens|Ethanol|Lipopolysaccharides|notoginsenoside R1|Pamidronate|Plant Extracts|Raloxifene Hydrochloride|Resveratrol|Tretinoin	45.83	34
SERPINE1	5054	Osteoporosis, Postmenopausal	MESH:D015663		apigenin-6,8-di-C-glycopyranoside|Calcitriol|Calcium|Cholecalciferol|Drugs, Chinese Herbal|Estradiol|Genistein|Norethindrone Acetate|Quercetin|Raloxifene Hydrochloride|Resveratrol|tibolone|Vitamin D	45.81	21
IRS1	3667	Osteoporosis	MESH:D010024		Arsenic Trioxide|Cadmium|caffeic acid phenethyl ester|Curcumin|Dexamethasone|Estradiol|Ethanol|Genistein|glyphosate|Lipopolysaccharides|Melatonin|Methamphetamine|naringin|Plant Extracts|Pyruvaldehyde|Resveratrol|Tretinoin	45.73	26
RGS2	5997	Osteoporosis	MESH:D010024		Arsenic Trioxide|Cadmium|Caffeine|Dexamethasone|Estradiol|Ethanol|Flavonoids|Iron|Lipopolysaccharides|Lithium|Methamphetamine|Methotrexate|perfluorooctanoic acid|Raloxifene Hydrochloride|Risperidone|Tretinoin	45.72	34
SLCO2B1	11309	Osteoporosis	MESH:D010024		adefovir dipivoxil|Arsenic Trioxide|Dexamethasone|Estradiol|Ethanol|icariin|kaempferol|Methamphetamine|Methotrexate|naringin|perfluorohexanesulfonic acid|perfluorononanoic acid|perfluorooctanoic acid|Plant Extracts|Zoledronic Acid	45.68	22
SOX9	6662	Osteoporosis	MESH:D010024		Berberine|Caffeine|Curcumin|Dexamethasone|Estradiol|Estrogens|Ethanol|Genistein|Iron|kaempferol|perfluorononanoic acid|Plant Extracts|Prednisolone|Resveratrol|Tretinoin|Zoledronic Acid	45.64	28
CTSB	1508	Osteoporosis	MESH:D010024		Arsenic Trioxide|Cadmium|Caffeine|Curcumin|Estradiol|Ethanol|Flavonoids|Genistein|glyphosate|Lipopolysaccharides|Melatonin|naringin|perfluorooctanoic acid|Pyruvaldehyde|Raloxifene Hydrochloride|Tretinoin|Zoledronic Acid	45.61	30
HPGD	3248	Osteoporosis	MESH:D010024		andrographolide|Arsenic Trioxide|Dexamethasone|Estradiol|Glucosamine|Isoflavones|Methotrexate|perfluorononanoic acid|perfluorooctanoic acid|Prednisolone|Raloxifene Hydrochloride|Resveratrol|Tretinoin|Trinitrobenzenesulfonic Acid|Zoledronic Acid	45.59	25
KLF4	9314	Osteoporosis	MESH:D010024		Arsenic Trioxide|Cadmium|Caffeine|Dexamethasone|Estradiol|Ethanol|Flavonoids|Genistein|ginsenoside Rg3|Heparin|Lipopolysaccharides|Methamphetamine|perfluorononanoic acid|Polyphenols|Resveratrol|Tretinoin	45.57	28
PRL	5617	Osteoporosis	MESH:D010024		Cadmium|Calcium|Dexamethasone|Estradiol|Estrogens|Ethanol|Genistein|glyphosate|Lithium|Losartan|Melatonin|Methamphetamine|Methotrexate|Methylprednisolone|perfluorononanoic acid|Raloxifene Hydrochloride|Resveratrol|Risperidone	45.53	36
SNCA	6622	Osteoporosis	MESH:D010024		Aluminum|Arsenic Trioxide|Calcium|Curcumin|Estradiol|Ethanol|Flavonoids|glyphosate|Iron|Lipopolysaccharides|Lithium|Melatonin|Methamphetamine|Plant Extracts|Raloxifene Hydrochloride|Resveratrol|Tretinoin	45.42	27
ABCC5	10057	Osteoporosis	MESH:D010024		Arsenic Trioxide|Curcumin|Dexamethasone|Estradiol|Estrogens|Ethanol|Genistein|glyphosate|Methamphetamine|Methotrexate|perfluorooctanoic acid|Polyphenols|Resveratrol|xanthohumol|Zoledronic Acid	45.41	22
CLGN	1047	Osteoporosis	MESH:D010024		Arsenic Trioxide|Cadmium|Dexamethasone|Estradiol|Ethanol|Methamphetamine|Methotrexate|Methylprednisolone|perfluorononanoic acid|perfluorooctanoic acid|Prednisolone|Resveratrol|Tretinoin	45.29	23
BIRC2	329	Osteoporosis	MESH:D010024		Arsenic Trioxide|Cadmium|caffeic acid phenethyl ester|Curcumin|Dexamethasone|Estradiol|Ethanol|Flavonoids|Genistein|glyphosate|Methamphetamine|Plant Extracts|Polyphenols|Resveratrol|Tretinoin|Zoledronic Acid	45.27	24
TGFBR2	7048	Osteoporosis	MESH:D010024		Arsenic Trioxide|Cadmium|Curcumin|Dexamethasone|Estradiol|Ethanol|Genistein|glyphosate|Lipopolysaccharides|Methamphetamine|Methotrexate|perfluorooctanoic acid|platycodin D|Raloxifene Hydrochloride|Resveratrol|Tretinoin	45.27	31
SRC	6714	Osteoporosis	MESH:D010024		Arsenic Trioxide|Cadmium|Calcium|Curcumin|Dexamethasone|Estradiol|Ethanol|Flavonoids|Genistein|Iron|Lipopolysaccharides|Lithium|Methotrexate|perfluorooctanoic acid|Plant Extracts|platycodin D|Resveratrol|xanthohumol	45.26	30
CYBA	1535	Osteoporosis	MESH:D010024		Arsenic Trioxide|caffeic acid phenethyl ester|Enalapril|Estradiol|Ethanol|Flavonoids|Genistein|Glucosamine|Lipopolysaccharides|Losartan|naringin|Nebivolol|Plant Extracts|Polyphenols|Resveratrol|Tretinoin	45.2	16
TNFRSF1B	7133	Osteoporosis	MESH:D010024		alfacalcidol|Aluminum|Arsenic Trioxide|Cadmium|Curcumin|Estradiol|Ethanol|Glucosamine|glyphosate|Lipopolysaccharides|Melatonin|perfluorononanoic acid|Plant Extracts|Resveratrol|Zoledronic Acid	45.15	21
CYP17A1	1586	Osteoporosis	MESH:D010024		Adrenocorticotropic Hormone|andrographolide|Arsenic Trioxide|Berberine|Cadmium|Caffeine|Dexamethasone|Estradiol|Estrogens|Genistein|Isoflavones|Levonorgestrel|Lipopolysaccharides|Methotrexate|perfluorononanoic acid|perfluorooctanoic acid|Plant Extracts|Resveratrol|Tretinoin	45.06	31
CCN5	8839	Osteoporosis	MESH:D010024		Arsenic Trioxide|Dexamethasone|Estradiol|Ethanol|Flavonoids|Genistein|kaempferol|Methylprednisolone|perfluorooctanoic acid|Plant Extracts|Polyphenols|Prednisolone|Resveratrol	45.01	19
CAV1	857	Osteoporosis	MESH:D010024		Arsenic Trioxide|Cadmium|Caffeine|Calcium|Dexamethasone|Estradiol|Ethanol|Genistein|Iron|Lipopolysaccharides|Methamphetamine|Methotrexate|naringin|Plant Extracts|Raloxifene Hydrochloride|Resveratrol|Tretinoin	44.99	37
NUPR1	26471	Osteoporosis	MESH:D010024		Aluminum|Arsenic Trioxide|Cadmium|Caffeine|Dexamethasone|Estradiol|Flavonoids|Genistein|Lipopolysaccharides|Methamphetamine|perfluorononanoic acid|perfluorooctanoic acid|Plant Extracts|Polyphenols|Resveratrol|Tretinoin	44.98	25
GJA1	2697	Osteoporosis	MESH:D010024		Arsenic Trioxide|Cadmium|Caffeine|Curcumin|Dexamethasone|Estradiol|Ethanol|Genistein|Lipopolysaccharides|Lithium|Losartan|Melatonin|onabotulinum toxin A|perfluorooctanoic acid|Plant Extracts|Propranolol|Resveratrol|Tretinoin	44.95	30
CYP1B1	1545	Osteoporosis	MESH:D010024		adefovir dipivoxil|andrographolide|Arsenic Trioxide|Cadmium|Caffeine|Calcium|Curcumin|Dexamethasone|Estradiol|Estrogens|Ethanol|Genistein|Isoflavones|kaempferol|Melatonin|naringin|perfluorononanoic acid|Plant Extracts|Propranolol|Resveratrol|Tretinoin|Zoledronic Acid	44.94	37
ADORA2A	135	Osteoporosis	MESH:D010024		Cadmium|Caffeine|Curcumin|Estradiol|Ethanol|Flavonoids|Lipopolysaccharides|Methamphetamine|Methotrexate|Methylprednisolone|Plant Extracts|Prednisolone|Raloxifene Hydrochloride|Resveratrol|Tretinoin	44.88	30
PDGFRB	5159	Osteoporosis	MESH:D010024		Arsenic Trioxide|Cadmium|caffeic acid phenethyl ester|Curcumin|Dexamethasone|Estradiol|Ethanol|Genistein|Lipopolysaccharides|Losartan|Methamphetamine|perfluorooctanoic acid|Polyphenols|Raloxifene Hydrochloride|Resveratrol|Tretinoin	44.84	29
MAP2K6	5608	Osteoporosis	MESH:D010024		andrographolide|Arsenic Trioxide|Dexamethasone|Estradiol|Ethanol|Freund's Adjuvant|Genistein|glyphosate|Iron|Lipopolysaccharides|Melatonin|Methotrexate|Raloxifene Hydrochloride|Resveratrol|Tretinoin	44.71	25
FGF2	2247	Osteoporosis	MESH:D010024		Arsenic Trioxide|Cadmium|Curcumin|Dexamethasone|Estradiol|Ethanol|Genistein|Glucosamine|Heparin|Lipopolysaccharides|Methamphetamine|naringin|Plant Extracts|platycodin D|Polyphenols|Resveratrol|Tretinoin|Zoledronic Acid	44.65	30
SLC2A1	6513	Osteoporosis	MESH:D010024		Aluminum|Arsenic Trioxide|Cadmium|Caffeine|Calcium|Curcumin|Dexamethasone|Estradiol|Ethanol|Genistein|glyphosate|kaempferol|Lipopolysaccharides|perfluorooctanoic acid|Plant Extracts|Polyphenols|Resveratrol|Tretinoin	44.65	31
HSPB1	3315	Osteoporosis	MESH:D010024		Arsenic Trioxide|Cadmium|caffeic acid phenethyl ester|Caffeine|Curcumin|Dexamethasone|Estradiol|Ethanol|Genistein|Iron|Lipopolysaccharides|Methamphetamine|Methotrexate|perfluorooctanoic acid|Plant Extracts|Pyruvaldehyde|Resveratrol|Tretinoin	44.6	30
SP7	121340	Osteoporosis	MESH:D010024		Arsenic Trioxide|Berberine|Cadmium|Dexamethasone|Estradiol|Genistein|Methotrexate|naringin|notoginsenoside R1|Resveratrol|tanshinone|Tretinoin|Vitamin K 2	44.6	22
GGT1	2678	Osteoporosis	MESH:D010024		Arsenic Trioxide|Cadmium|Curcumin|Estradiol|Genistein|glyphosate|Lipopolysaccharides|Melatonin|Methotrexate|perfluorohexanesulfonic acid|perfluorooctanoic acid|Plant Extracts|Resveratrol|Tretinoin|Zoledronic Acid	44.55	21
ISG20	3669	Osteoporosis	MESH:D010024		Cadmium|Dexamethasone|Estradiol|Genistein|Lipopolysaccharides|Methamphetamine|Methotrexate|Methylprednisolone|perfluorooctanoic acid|Prednisolone|Raloxifene Hydrochloride|Resveratrol|tanshinone|Tretinoin	44.52	31
TFAM	7019	Osteoporosis	MESH:D010024		Cadmium|Curcumin|Dexamethasone|Estradiol|Ethanol|Flavonoids|kaempferol|Lipopolysaccharides|Melatonin|Methamphetamine|Nebivolol|perfluorooctanoic acid|Plant Extracts|Raloxifene Hydrochloride|Resveratrol	44.46	30
MYH6	4624	Osteoporosis	MESH:D010024		Arsenic Trioxide|Curcumin|Dexamethasone|Enalapril|Estradiol|Flavonoids|Genistein|glyphosate|icariin|Lipopolysaccharides|Losartan|Methamphetamine|Resveratrol|Tretinoin	44.42	20
MAPT	4137	Osteoporosis	MESH:D010024		Aluminum|Berberine|Cadmium|Caffeine|Curcumin|Estradiol|Ethanol|Genistein|Heparin|Lithium|Losartan|Melatonin|Methamphetamine|perfluorooctanoic acid|Pyruvaldehyde|Resveratrol|Tretinoin	44.35	28
SELP	6403	Osteoporosis	MESH:D010024		Arsenic Trioxide|Curcumin|Enalapril|Estradiol|Estrogens|Ethanol|Genistein|Heparin|Lipopolysaccharides|Losartan|Nebivolol|nylestriol|Raloxifene Hydrochloride|Resveratrol|Tretinoin	44.3	27
PTGES	9536	Osteoporosis	MESH:D010024		Arsenic Trioxide|Curcumin|Dexamethasone|Estradiol|Estrogens|Ethanol|Genistein|Glucosamine|kaempferol|Levonorgestrel|Lipopolysaccharides|Raloxifene Hydrochloride|Resveratrol|Tretinoin|Trinitrobenzenesulfonic Acid	44.21	28
COL4A1	1282	Osteoporosis	MESH:D010024		adefovir dipivoxil|Cadmium|Curcumin|Dexamethasone|Enalapril|Estradiol|Ethanol|Lipopolysaccharides|Losartan|Methylprednisolone|perfluorooctanoic acid|Plant Extracts|Tretinoin|Trinitrobenzenesulfonic Acid|Zoledronic Acid	44.13	24
GPX3	2878	Osteoporosis	MESH:D010024		Arsenic Trioxide|Cadmium|Caffeine|Dexamethasone|Estradiol|Ethanol|Genistein|glyphosate|Lipopolysaccharides|Methamphetamine|Methotrexate|perfluorooctanoic acid|Plant Extracts|Polyphenols|Resveratrol|Tretinoin	44.02	27
HRAS	3265	Osteoporosis	MESH:D010024		Alendronate|Arsenic Trioxide|Caffeine|Dexamethasone|Estradiol|Estrogens|Ethanol|Iron|Lipopolysaccharides|Methamphetamine|naringin|Plant Extracts|Pyruvaldehyde|Resveratrol|Risedronic Acid|Tretinoin|Zoledronic Acid	44	35
MYL2	4633	Osteoporosis	MESH:D010024		Aluminum|Cadmium|Calcium|Dexamethasone|Estradiol|Ethanol|Flavonoids|icariin|Lipopolysaccharides|Resveratrol|Tretinoin|xanthohumol	43.98	25
HSP90B1	7184	Osteoporosis	MESH:D010024		Arsenic Trioxide|Cadmium|Caffeine|Curcumin|Dexamethasone|Estradiol|Ethanol|Genistein|Glucosamine|Lipopolysaccharides|Lithium|Methotrexate|perfluorooctanoic acid|Raloxifene Hydrochloride|Resveratrol|Tretinoin	43.95	33
IDO1	3620	Osteoporosis	MESH:D010024		anthranilic acid|caffeic acid phenethyl ester|Curcumin|Estradiol|Ethanol|Freund's Adjuvant|Lasofoxifene|Lipopolysaccharides|Lithium|Raloxifene Hydrochloride|Resveratrol|Trinitrobenzenesulfonic Acid|Zoledronic Acid	43.95	20
RASGRP1	10125	Osteoporosis	MESH:D010024		Cadmium|Dexamethasone|Estradiol|Ethanol|Genistein|glyphosate|Lipopolysaccharides|Methamphetamine|Methotrexate|Raloxifene Hydrochloride|Resveratrol|Tretinoin|Zoledronic Acid	43.95	27
PTHLH	5744	Osteoporosis	MESH:D010024		Aluminum|Cadmium|Calcium Carbonate|Curcumin|Dexamethasone|Enalapril|Estradiol|Ethanol|Iron|Losartan|Methotrexate|Plant Extracts|Tretinoin|Zoledronic Acid	43.91	28
FOXO3	2309	Osteoporosis	MESH:D010024		Arsenic Trioxide|Berberine|Cadmium|Dexamethasone|Estradiol|Ethanol|Genistein|glyphosate|icariin|Isoflavones|Lipopolysaccharides|perfluorononanoic acid|Plant Extracts|platycodin D|Resveratrol|Tretinoin	43.88	27
CKB	1152	Osteoporosis	MESH:D010024		Arsenic Trioxide|Cadmium|Curcumin|Dexamethasone|Estradiol|Ethanol|Genistein|Isoflavones|Lithium|Melatonin|Methamphetamine|Plant Extracts|Raloxifene Hydrochloride|Tretinoin|Vitamin D	43.81	32
SULF2	55959	Osteoporosis	MESH:D010024		adefovir dipivoxil|Arsenic Trioxide|Curcumin|Dexamethasone|Estradiol|Ethanol|Genistein|glyphosate|Iron|Resveratrol|Tretinoin|Trinitrobenzenesulfonic Acid|Vitamin D|Zoledronic Acid	43.81	21
IGF1R	3480	Osteoporosis	MESH:D010024		Arsenic Trioxide|Berberine|Cadmium|Caffeine|Curcumin|Dexamethasone|Estradiol|Estrogens|Ethanol|Genistein|Lipopolysaccharides|perfluorooctanoic acid|Plant Extracts|platycodin D|Resveratrol|Tea|Tretinoin	43.78	30
PRNP	5621	Osteoporosis	MESH:D010024		Arsenic Trioxide|Cadmium|Caffeine|Estradiol|Ethanol|Genistein|glyphosate|Iron|Lipopolysaccharides|Melatonin|Methamphetamine|Methotrexate|perfluorooctanoic acid|Plant Extracts|Tretinoin	43.57	25
PXN	5829	Osteoporosis	MESH:D010024		Cadmium|Estradiol|Ethanol|Genistein|Heparin|Isoflavones|Methamphetamine|Methotrexate|perfluorooctanoic acid|Plant Extracts|Resveratrol|Tretinoin|xanthohumol	43.57	23
ZEB1	6935	Osteoporosis	MESH:D010024		Arsenic Trioxide|Cadmium|Dexamethasone|Estradiol|Estrogens|Ethanol|Genistein|Methamphetamine|Methotrexate|perfluorononanoic acid|perfluorooctanoic acid|Raloxifene Hydrochloride|Resveratrol|Tretinoin	43.52	30
GLUL	2752	Osteoporosis	MESH:D010024		Arsenic Trioxide|Cadmium|Dexamethasone|Estradiol|Ethanol|Genistein|glyphosate|Lipopolysaccharides|Methamphetamine|perfluorononanoic acid|perfluorooctanoic acid|Plant Extracts|Polyphenols|Raloxifene Hydrochloride|Resveratrol|Tretinoin	43.49	30
HMGCS1	3157	Osteoporosis	MESH:D010024		Arsenic Trioxide|Caffeine|Curcumin|Dexamethasone|Estradiol|Ethanol|Glucosamine|glyphosate|Isoflavones|Methamphetamine|perfluorononanoic acid|perfluorooctanoic acid|Plant Extracts|Prednisolone|Resveratrol|Tretinoin|Zoledronic Acid	43.45	25
JUNB	3726	Osteoporosis	MESH:D010024		Arsenic Trioxide|Cadmium|Curcumin|Dexamethasone|Estradiol|Ethanol|Genistein|Glucosamine|glyphosate|Isoflavones|Lipopolysaccharides|Lithium|Methamphetamine|perfluorononanoic acid|perfluorooctanoic acid|Resveratrol|Tretinoin	43.45	25
PLAU	5328	Osteoporosis	MESH:D010024		Arsenic Trioxide|Cadmium|Curcumin|Dexamethasone|Estradiol|Ethanol|Genistein|Heparin|Lipopolysaccharides|Methotrexate|notoginsenoside R1|Plant Extracts|platycodin D|Raloxifene Hydrochloride|Resveratrol|Tretinoin|Zoledronic Acid	43.34	35
ACHE	43	Osteoporosis	MESH:D010024		Alendronate|Aluminum|Arsenic Trioxide|Berberine|Cadmium|Caffeine|Curcumin|Dexamethasone|Estradiol|Ethanol|Genistein|glyphosate|kaempferol|Lipopolysaccharides|Melatonin|Methamphetamine|Methotrexate|naringin|Plant Extracts|Prednisolone|Resveratrol|Tretinoin	43.33	44
AHR	196	Osteoporosis	MESH:D010024		adefovir dipivoxil|Berberine|Cadmium|caffeic acid phenethyl ester|Curcumin|Dexamethasone|Estradiol|Estrogens|Ethanol|Flavonoids|Genistein|Isoflavones|kaempferol|Lipopolysaccharides|perfluorooctanoic acid|Plant Extracts|Prednisolone|Raloxifene Hydrochloride|Resveratrol|tanshinone|Tea|Tretinoin|Trinitrobenzenesulfonic Acid|Zoledronic Acid	43.3	39
HSPD1	3329	Osteoporosis	MESH:D010024		Arsenic Trioxide|Cadmium|Curcumin|Dexamethasone|Estradiol|Flavonoids|Genistein|Lipopolysaccharides|Methamphetamine|Methotrexate|perfluorooctanoic acid|Plant Extracts|Polyphenols|Raloxifene Hydrochloride|Resveratrol|Tenofovir|Tretinoin	43.23	31
NPPB	4879	Osteoporosis	MESH:D010024		Caffeine|Dexamethasone|Enalapril|Ethanol|Lipopolysaccharides|Losartan|Melatonin|Methamphetamine|Methotrexate|Nebivolol|Plant Extracts|platycodin D|Propranolol|Resveratrol|Tretinoin|Vitamin D	43.23	23
PLSCR1	5359	Osteoporosis	MESH:D010024		andrographolide|Arsenic Trioxide|Calcium|Estradiol|Ethanol|Iron|Lipopolysaccharides|Methotrexate|perfluorooctanoic acid|Plant Extracts|Resveratrol|Tretinoin|Zoledronic Acid	43.21	17
MMP14	4323	Osteoporosis	MESH:D010024		Arsenic Trioxide|Berberine|Curcumin|Estradiol|Estrogens|Ethanol|Genistein|Heparin|Lipopolysaccharides|Losartan|Melatonin|Plant Extracts|Tretinoin|Trinitrobenzenesulfonic Acid|YM 529	43.03	23
ACKR3	57007	Osteoporosis	MESH:D010024		Curcumin|Dexamethasone|Estradiol|Estrogens|Genistein|Heparin|Lipopolysaccharides|Methotrexate|Methylprednisolone|Plant Extracts|Prednisolone|Raloxifene Hydrochloride|Tretinoin	42.97	31
JAK2	3717	Osteoporosis	MESH:D010024		Arsenic Trioxide|Calcium|Curcumin|Dexamethasone|Estradiol|Ethanol|Freund's Adjuvant|Genistein|Glucosamine|Lipopolysaccharides|Plant Extracts|platycodin D|Raloxifene Hydrochloride|Resveratrol|Trinitrobenzenesulfonic Acid|Zoledronic Acid	42.92	28
BGN	633	Osteoporosis	MESH:D010024		Cadmium|caffeic acid phenethyl ester|Curcumin|Dexamethasone|Estradiol|Ethanol|Glucosamine|Methamphetamine|Plant Extracts|Polyphenols|Raloxifene Hydrochloride|Tretinoin|Trinitrobenzenesulfonic Acid	42.86	28
CDK6	1021	Osteoporosis	MESH:D010024		adefovir dipivoxil|Arsenic Trioxide|Berberine|Curcumin|Dexamethasone|Estradiol|Genistein|glyphosate|Lipopolysaccharides|Methamphetamine|Methotrexate|perfluorooctanoic acid|Plant Extracts|platycodin D|Resveratrol|Tretinoin	42.86	22
WNT5A	7474	Osteoporosis	MESH:D010024		Calcium|Estradiol|Genistein|glyphosate|Lipopolysaccharides|Methotrexate|perfluorohexanesulfonic acid|perfluorooctanoic acid|Plant Extracts|Polyphenols|Raloxifene Hydrochloride|Resveratrol|Tretinoin|Zoledronic Acid	42.86	21
CASP2	835	Osteoporosis	MESH:D010024		Arsenic Trioxide|Caffeine|Curcumin|Dexamethasone|Estradiol|Ethanol|glyphosate|Lipopolysaccharides|Methamphetamine|Methotrexate|perfluorooctanoic acid|Plant Extracts|Resveratrol|Terfenadine|Zoledronic Acid	42.81	25
CCN1	3491	Osteoporosis	MESH:D010024		Arsenic Trioxide|Dexamethasone|Estradiol|Ethanol|Freund's Adjuvant|Genistein|Lipopolysaccharides|Methamphetamine|Methotrexate|Methylprednisolone|perfluorononanoic acid|perfluorooctanoic acid|Plant Extracts|Prednisolone|Tretinoin|Zoledronic Acid	42.79	21
PLPP3	8613	Osteoporosis	MESH:D010024		Arsenic Trioxide|Dexamethasone|Estradiol|Ethanol|Genistein|Glucosamine|Isoflavones|Methotrexate|Methylprednisolone|perfluorooctanoic acid|Prednisolone|Raloxifene Hydrochloride|Tretinoin|Zoledronic Acid	42.77	26
PTX3	5806	Osteoporosis	MESH:D010024		Aluminum|Arsenic Trioxide|Curcumin|Estradiol|Iron|Isoflavones|Lipopolysaccharides|perfluorononanoic acid|perfluorooctanoic acid|Raloxifene Hydrochloride|Resveratrol|tanshinone|Tretinoin|Trinitrobenzenesulfonic Acid	42.77	22
SIRT3	23410	Osteoporosis	MESH:D010024		Arsenic Trioxide|Berberine|Caffeine|Curcumin|Estradiol|Ethanol|icariin|Lipopolysaccharides|Methotrexate|Nebivolol|perfluorooctanoic acid|Resveratrol|Tenofovir	42.74	18
CASP6	839	Osteoporosis	MESH:D010024		Arsenic Trioxide|azadirachtin|Cadmium|Dexamethasone|Estradiol|Flavonoids|glyphosate|Lipopolysaccharides|Methamphetamine|Methotrexate|Plant Extracts|Resveratrol|Terfenadine|Tretinoin|Zoledronic Acid	42.73	25
DUSP5	1847	Osteoporosis	MESH:D010024		Arsenic Trioxide|Cadmium|Curcumin|Dexamethasone|Estradiol|Genistein|Glucosamine|glyphosate|Methamphetamine|perfluorononanoic acid|perfluorooctanoic acid|Raloxifene Hydrochloride|tanshinone|Tretinoin|Zoledronic Acid	42.73	28
INHBA	3624	Osteoporosis	MESH:D010024		Arsenic Trioxide|Cadmium|Dexamethasone|Estradiol|Ethanol|Genistein|glyphosate|Isoflavones|Lipopolysaccharides|Methotrexate|perfluorooctanoic acid|Polyphenols|Raloxifene Hydrochloride|Resveratrol|Tretinoin	42.73	29
FDPS	2224	Osteoporosis	MESH:D010024		Alendronate|Aluminum|Arsenic Trioxide|Curcumin|Dexamethasone|Diphosphonates|Estradiol|Ethanol|Pamidronate|perfluorononanoic acid|perfluorooctanoic acid|Resveratrol|Risedronic Acid|YM 529|Zoledronic Acid	42.59	29
SERPINB2	5055	Osteoporosis	MESH:D010024		Arsenic Trioxide|Cadmium|caffeic acid phenethyl ester|Curcumin|Enalapril|Estradiol|Ethanol|Genistein|Glucosamine|Lipopolysaccharides|Polyphenols|Raloxifene Hydrochloride|Resveratrol|Tretinoin	42.5	25
PPP1R15A	23645	Osteoporosis	MESH:D010024		Arsenic Trioxide|Cadmium|Calcium|Dexamethasone|Estradiol|Ethanol|Glucosamine|Lipopolysaccharides|Methamphetamine|Methotrexate|perfluorooctanoic acid|Plant Extracts|Raloxifene Hydrochloride|Resveratrol|Tretinoin|Zoledronic Acid	42.43	32
INS	3630	Osteoporosis	MESH:D010024		Adrenocorticotropic Hormone|Cadmium|Caffeine|Curcumin|Dexamethasone|Estradiol|Estrogens|Ethanol|Exenatide|Glucosamine|glyphosate|Lipopolysaccharides|Methotrexate|Plant Extracts|Prednisone|Propranolol|Resveratrol|Risperidone|Tretinoin	42.42	33
GCLM	2730	Osteoporosis	MESH:D010024		andrographolide|Arsenic Trioxide|Cadmium|Curcumin|Dexamethasone|Estradiol|Ethanol|Genistein|glyphosate|Iron|Isoflavones|Lipopolysaccharides|Melatonin|perfluorononanoic acid|perfluorooctanoic acid|Resveratrol|Tretinoin|Trinitrobenzenesulfonic Acid|Vitamin D	42.38	30
STAR	6770	Osteoporosis	MESH:D010024		Adrenocorticotropic Hormone|Arsenic Trioxide|Cadmium|Caffeine|Calcium|Dexamethasone|Estradiol|Ethanol|Freund's Adjuvant|Genistein|glyphosate|Levonorgestrel|Lipopolysaccharides|Methotrexate|perfluorooctanoic acid|Plant Extracts|Resveratrol|Tretinoin	42.2	31
ITPR3	3710	Osteoporosis	MESH:D010024		Arsenic Trioxide|Calcium|Dexamethasone|Estradiol|Ethanol|Flavonoids|Genistein|glyphosate|Methamphetamine|Methotrexate|Raloxifene Hydrochloride|Resveratrol|Tretinoin	42.18	25
ALPP	250	Osteoporosis	MESH:D010024		Aluminum|Arsenic Trioxide|Calcium|Estradiol|Genistein|Lipopolysaccharides|Methotrexate|perfluorononanoic acid|perfluorooctanoic acid|Plant Extracts|Tretinoin	42.17	15
ALDH1A3	220	Osteoporosis	MESH:D010024		adefovir dipivoxil|Arsenic Trioxide|Dexamethasone|Estradiol|Genistein|glyphosate|Isoflavones|Lithium|Plant Extracts|Resveratrol|tanshinone|Tretinoin|Trinitrobenzenesulfonic Acid|Zoledronic Acid	42.15	20
ACTB	60	Osteoporosis	MESH:D010024		Arsenic Trioxide|Caffeine|Calcium|Dexamethasone|Estradiol|Ethanol|Genistein|glyphosate|Lipopolysaccharides|Lithium|Methamphetamine|perfluorooctanoic acid|Polyphenols|Resveratrol|Tretinoin|Trinitrobenzenesulfonic Acid	42.13	24
ANGPTL4	51129	Osteoporosis	MESH:D010024		adefovir dipivoxil|Cadmium|Caffeine|Dexamethasone|Estradiol|Estrogens|Ethanol|Freund's Adjuvant|Genistein|glyphosate|Lipopolysaccharides|perfluorohexanesulfonic acid|perfluorononanoic acid|perfluorooctanoic acid|Resveratrol|Tretinoin	42.13	27
RAF1	5894	Osteoporosis	MESH:D010024		andrographolide|Arsenic Trioxide|Cadmium|Curcumin|Estradiol|Ethanol|Flavonoids|Genistein|Lipopolysaccharides|Melatonin|Methamphetamine|naringin|Plant Extracts|Resveratrol|Tretinoin|Zoledronic Acid	42.13	22
TFF1	7031	Osteoporosis	MESH:D010024		Arsenic Trioxide|Dexamethasone|Estradiol|Estrogens|Genistein|icariin|Iron|kaempferol|Lipopolysaccharides|Melatonin|perfluorooctanoic acid|Plant Extracts|Raloxifene Hydrochloride|Resveratrol|xanthohumol	42.08	32
CTSS	1520	Osteoporosis	MESH:D010024		Aluminum|Arsenic Trioxide|Calcium|Curcumin|Estradiol|Ethanol|Lipopolysaccharides|Methamphetamine|Methotrexate|perfluorooctanoic acid|Pyruvaldehyde|Resveratrol|Tretinoin|Zoledronic Acid	42.06	17
ACACA	31	Osteoporosis	MESH:D010024		Arsenic Trioxide|Cadmium|Curcumin|Dexamethasone|Estradiol|Ethanol|Flavonoids|Glucosamine|glyphosate|Iron|Lipopolysaccharides|naringin|perfluorooctanoic acid|Plant Extracts|platycodin D|Resveratrol|Tretinoin	42.03	27
DNMT1	1786	Osteoporosis	MESH:D010024		Arsenic Trioxide|Berberine|Cadmium|Caffeine|Curcumin|Dexamethasone|Estradiol|Ethanol|Genistein|glyphosate|Iron|Methamphetamine|perfluorooctanoic acid|Plant Extracts|Resveratrol|Tretinoin	42.01	29
SLC20A1	6574	Osteoporosis	MESH:D010024		Arsenic Trioxide|Curcumin|Dexamethasone|Estradiol|Flavonoids|glyphosate|Lipopolysaccharides|Lithium|Methotrexate|Plant Extracts|Polyphenols|Resveratrol|Tretinoin|Trinitrobenzenesulfonic Acid	41.97	18
GRB10	2887	Osteoporosis	MESH:D010024		Arsenic Trioxide|Cadmium|Curcumin|Dexamethasone|Estradiol|Ethanol|Methamphetamine|Methotrexate|perfluorooctanoic acid|Raloxifene Hydrochloride|Resveratrol|Tretinoin|Trinitrobenzenesulfonic Acid	41.96	28
TIMP2	7077	Osteoporosis	MESH:D010024		Arsenic Trioxide|Cadmium|Curcumin|Dexamethasone|Estradiol|Ethanol|Freund's Adjuvant|Genistein|Glucosamine|Losartan|Melatonin|Methamphetamine|Plant Extracts|Resveratrol|Tretinoin|Zoledronic Acid	41.84	26
CFL1	1072	Osteoporosis	MESH:D010024		Arsenic Trioxide|Cadmium|Calcium|Dexamethasone|Estradiol|Ethanol|glyphosate|Lipopolysaccharides|Lithium|Methamphetamine|perfluorooctanoic acid|Resveratrol|Tretinoin|Zoledronic Acid	41.8	24
NFKB2	4791	Osteoporosis	MESH:D010024		Arsenic Trioxide|Cadmium|caffeic acid phenethyl ester|Curcumin|Dexamethasone|Estradiol|Ethanol|Genistein|glyphosate|Lipopolysaccharides|Methotrexate|Plant Extracts|Resveratrol|Zoledronic Acid	41.8	23
MAPK10	5602	Osteoporosis	MESH:D010024		Curcumin|Estradiol|Ethanol|Flavonoids|Genistein|glyphosate|Lipopolysaccharides|Melatonin|Methamphetamine|Methotrexate|naringin|Tretinoin|Zoledronic Acid	41.74	15
ACOX1	51	Osteoporosis	MESH:D010024		Arsenic Trioxide|Berberine|Cadmium|Dexamethasone|Estradiol|Ethanol|Genistein|Lipopolysaccharides|Methotrexate|naringin|perfluorohexanesulfonic acid|perfluorononanoic acid|perfluorooctanoic acid|Plant Extracts|Resveratrol|Zoledronic Acid	41.72	25
EFNA1	1942	Osteoporosis	MESH:D010024		adefovir dipivoxil|Arsenic Trioxide|Caffeine|Estradiol|Estrogens|Flavonoids|Genistein|glyphosate|Lipopolysaccharides|perfluorooctanoic acid|Raloxifene Hydrochloride|Resveratrol|Tretinoin|Zoledronic Acid	41.63	25
ALOX5	240	Osteoporosis	MESH:D010024		Aluminum|Cadmium|Calcium|Curcumin|Dexamethasone|Estradiol|Ethanol|Flavonoids|kaempferol|Lipopolysaccharides|Losartan|Methotrexate|Propranolol|Resveratrol|Tretinoin|Zoledronic Acid	41.55	26
MCL1	4170	Osteoporosis	MESH:D010024		Alendronate|Arsenic Trioxide|Cadmium|Curcumin|Dexamethasone|Estradiol|Glucosamine|glyphosate|Lipopolysaccharides|Melatonin|Methamphetamine|Methotrexate|Plant Extracts|Propranolol|Resveratrol|Tretinoin|Zoledronic Acid	41.54	35
CPT1B	1375	Osteoporosis	MESH:D010024		Arsenic Trioxide|Dexamethasone|Estradiol|Ethanol|Flavonoids|Lipopolysaccharides|Methamphetamine|Methotrexate|perfluorohexanesulfonic acid|perfluorononanoic acid|perfluorooctanoic acid|Plant Extracts|Resveratrol|Tretinoin	41.47	17
IL13	3596	Osteoporosis	MESH:D010024		Aluminum|Arsenic Trioxide|Cadmium|Calcium|Dexamethasone|Freund's Adjuvant|Genistein|glyphosate|Lipopolysaccharides|Methotrexate|Plant Extracts|Prednisolone|Prednisone|Resveratrol|Terfenadine|Tretinoin	41.43	27
POSTN	10631	Osteoporosis	MESH:D010024		Arsenic Trioxide|Cadmium|Curcumin|Dexamethasone|Estradiol|Estrogens|Ethanol|Genistein|Lipopolysaccharides|Losartan|Methotrexate|Plant Extracts|Tretinoin	41.43	25
CCL20	6364	Osteoporosis	MESH:D010024		Arsenic Trioxide|Dexamethasone|Estradiol|Flavonoids|Glucosamine|Lipopolysaccharides|Methotrexate|Methylprednisolone|perfluorononanoic acid|Prednisolone|Raloxifene Hydrochloride|Resveratrol|Tenofovir|Tretinoin|Zoledronic Acid	41.39	27
SQLE	6713	Osteoporosis	MESH:D010024		Arsenic Trioxide|Cadmium|Caffeine|Curcumin|Dexamethasone|Estradiol|Ethanol|Flavonoids|Genistein|Isoflavones|perfluorononanoic acid|perfluorooctanoic acid|Plant Extracts|Resveratrol|Zoledronic Acid	41.39	25
CHUK	1147	Osteoporosis	MESH:D010024		Arsenic Trioxide|Cadmium|Curcumin|Dexamethasone|Estradiol|Freund's Adjuvant|Glucosamine|Iron|kaempferol|Lipopolysaccharides|Methamphetamine|notoginsenoside R1|perfluorooctanoic acid|Plant Extracts|Resveratrol	41.33	26
DIO2	1734	Osteoporosis	MESH:D010024		Dexamethasone|Estradiol|Ethanol|Genistein|glyphosate|kaempferol|Lipopolysaccharides|Methamphetamine|Methylprednisolone|perfluorohexanesulfonic acid|perfluorooctanoic acid|Prednisolone|Resveratrol|xanthohumol|Zoledronic Acid	41.33	21
PTK2	5747	Osteoporosis	MESH:D010024		Cadmium|caffeic acid phenethyl ester|Curcumin|Estradiol|Ethanol|Flavonoids|Genistein|Heparin|Lipopolysaccharides|Plant Extracts|platycodin D|Polyphenols|Resveratrol|Tretinoin|Zoledronic Acid	41.33	23
ACE	1636	Osteoporosis	MESH:D010024		Aluminum|Cadmium|Caffeine|Curcumin|Dexamethasone|Enalapril|Estradiol|Ethanol|Flavonoids|Genistein|Losartan|Nandrolone Decanoate|naringin|Plant Extracts|Raloxifene Hydrochloride|Resveratrol	41.32	33
TNFRSF11B	4982	Osteoporosis, Postmenopausal	MESH:D015663		Alendronate|Calcitriol|Calcium|Cholecalciferol|Estradiol|Genistein|Ospemifene|Quercetin|Raloxifene Hydrochloride|Resveratrol	41.31	21
SLC22A5	6584	Osteoporosis	MESH:D010024		Aluminum|Arsenic Trioxide|Estradiol|Estrogens|Flavonoids|Genistein|glyphosate|perfluorohexanesulfonic acid|perfluorononanoic acid|perfluorooctanoic acid|Plant Extracts|Propranolol|Raloxifene Hydrochloride|Tretinoin	41.3	22
CES3	23491	Osteoporosis	MESH:D010024		andrographolide|Curcumin|Dexamethasone|Estradiol|Ethanol|Freund's Adjuvant|Lipopolysaccharides|Methotrexate|perfluorooctanoic acid|Plant Extracts|Resveratrol|Trinitrobenzenesulfonic Acid	41.28	16
NFE2L1	4779	Osteoporosis	MESH:D010024		Arsenic Trioxide|Curcumin|Dexamethasone|Estradiol|Estrogens|Ethanol|icariin|Methamphetamine|Methotrexate|perfluorooctanoic acid|Raloxifene Hydrochloride|Resveratrol	41.28	27
NANOG	79923	Osteoporosis	MESH:D010024		Arsenic Trioxide|Cadmium|Curcumin|Estradiol|Estrogens|Ethanol|ginsenoside Rg3|kaempferol|Lipopolysaccharides|perfluorooctanoic acid|Resveratrol|tanshinone|Tretinoin	41.22	21
SELL	6402	Osteoporosis	MESH:D010024		Curcumin|Enalapril|Estradiol|Flavonoids|Genistein|Heparin|Lipopolysaccharides|Methotrexate|Plant Extracts|Polyphenols|Resveratrol|Tretinoin|Zoledronic Acid	41.22	17
PDGFB	5155	Osteoporosis	MESH:D010024		Calcium|Curcumin|Estradiol|Ethanol|Genistein|Heparin|Lipopolysaccharides|Losartan|Methamphetamine|Methotrexate|Nebivolol|Plant Extracts|Raloxifene Hydrochloride|Resveratrol|Tretinoin	41.19	28
HSPB8	26353	Osteoporosis	MESH:D010024		Aluminum|Arsenic Trioxide|Cadmium|Estradiol|Estrogens|Genistein|Lipopolysaccharides|Methamphetamine|Methotrexate|Plant Extracts|Raloxifene Hydrochloride|Resveratrol|Tretinoin|Zoledronic Acid	41.14	28
TNFSF11	8600	Osteoporosis, Postmenopausal	MESH:D015663		Alendronate|Calcitriol|Calcium|Cholecalciferol|Estradiol|Genistein|Quercetin|Raloxifene Hydrochloride|Resveratrol|Vitamin D	41.13	20
KRT5	3852	Osteoporosis	MESH:D010024		Aluminum|andrographolide|Cadmium|Dexamethasone|Estradiol|Ethanol|Genistein|Isoflavones|perfluorononanoic acid|Plant Extracts|Raloxifene Hydrochloride|Resveratrol|Tretinoin	41.12	29
LBP	3929	Osteoporosis	MESH:D010024		Cadmium|Curcumin|Dexamethasone|Estradiol|Ethanol|Genistein|Lipopolysaccharides|Methotrexate|Plant Extracts|Polyphenols|Resveratrol|Tretinoin|Trinitrobenzenesulfonic Acid	41.12	22
NCOA1	8648	Osteoporosis	MESH:D010024		alfacalcidol|Curcumin|Dexamethasone|eldecalcitol|Estradiol|Ethanol|Genistein|Lipopolysaccharides|Melatonin|ormeloxifene|Raloxifene Hydrochloride|Resveratrol|Tretinoin|Vitamin D	41.06	25
NOS2A	404036	Osteoporosis	MESH:D010024		Aluminum|Arsenic Trioxide|Genistein|Lipopolysaccharides|Methotrexate|perfluorononanoic acid|Raloxifene Hydrochloride|Resveratrol|Tretinoin|Zoledronic Acid	41.06	16
ABCG1	9619	Osteoporosis	MESH:D010024		Cadmium|Curcumin|Estradiol|Estrogens|Ethanol|Glucosamine|Lipopolysaccharides|Methamphetamine|perfluorononanoic acid|perfluorooctanoic acid|Polyphenols|Raloxifene Hydrochloride|Resveratrol|Tretinoin	40.98	26
DUSP1	1843	Osteoporosis	MESH:D010024		Cadmium|Calcium|Curcumin|Dexamethasone|Estradiol|Ethanol|Genistein|glyphosate|Lipopolysaccharides|Lithium|Methamphetamine|Methotrexate|perfluorooctanoic acid|Plant Extracts|Resveratrol|tanshinone|Tretinoin	40.97	29
H2AX	3014	Osteoporosis	MESH:D010024		Arsenic Trioxide|Berberine|Cadmium|Caffeine|Curcumin|Dexamethasone|Estradiol|Ethanol|Genistein|glyphosate|Isoflavones|kaempferol|Methotrexate|Plant Extracts|Resveratrol|Tretinoin|Vitamin K 2|Zoledronic Acid	40.94	30
THRA	7067	Osteoporosis	MESH:D010024		adefovir dipivoxil|Aluminum|Cadmium|Dexamethasone|Estradiol|Ethanol|Flavonoids|Genistein|glyphosate|kaempferol|Lipopolysaccharides|Nebivolol|perfluorononanoic acid|perfluorooctanoic acid|Resveratrol|Tretinoin	40.93	24
SDC1	6382	Osteoporosis	MESH:D010024		Arsenic Trioxide|Dexamethasone|Estradiol|Flavonoids|Genistein|Heparin|Lipopolysaccharides|Methotrexate|perfluorooctanoic acid|Plant Extracts|Raloxifene Hydrochloride|Tretinoin|Zoledronic Acid	40.92	26
SLC19A1	6573	Osteoporosis	MESH:D010024		Alendronate|Aluminum|Estradiol|Ethanol|Flavonoids|Genistein|Lipopolysaccharides|Methamphetamine|Methotrexate|perfluorohexanesulfonic acid|Plant Extracts|Raloxifene Hydrochloride|Tretinoin	40.92	29
DDIT4	54541	Osteoporosis	MESH:D010024		Arsenic Trioxide|Dexamethasone|Estradiol|Ethanol|Genistein|glyphosate|Lipopolysaccharides|Methamphetamine|Methotrexate|Methylprednisolone|perfluorononanoic acid|Polyphenols|Raloxifene Hydrochloride|Resveratrol|Tretinoin|Zoledronic Acid	40.88	25
LUM	4060	Osteoporosis	MESH:D010024		Cadmium|Dexamethasone|Estradiol|Ethanol|Lipopolysaccharides|Losartan|Methotrexate|perfluorohexanesulfonic acid|perfluorononanoic acid|Raloxifene Hydrochloride|Resveratrol|Tretinoin|Trinitrobenzenesulfonic Acid	40.82	27
CFLAR	8837	Osteoporosis	MESH:D010024		Arsenic Trioxide|Curcumin|Dexamethasone|Estradiol|Ethanol|Genistein|glyphosate|Lipopolysaccharides|Methotrexate|perfluorooctanoic acid|Plant Extracts|Resveratrol|tanshinone|Tretinoin|Zoledronic Acid	40.8	21
CSF2	1437	Osteoporosis	MESH:D010024		Arsenic Trioxide|Cadmium|Dexamethasone|Estradiol|Ethanol|Flavonoids|Freund's Adjuvant|Genistein|Glucosamine|Iron|kaempferol|Lipopolysaccharides|Plant Extracts|Raloxifene Hydrochloride|Resveratrol|Tretinoin|Zoledronic Acid	40.78	32
HNF4A	3172	Osteoporosis	MESH:D010024		Berberine|Calcium|Dexamethasone|Estradiol|Ethanol|Freund's Adjuvant|Lipopolysaccharides|Methotrexate|perfluorononanoic acid|perfluorooctanoic acid|Plant Extracts|Raloxifene Hydrochloride|Resveratrol|Tretinoin	40.74	25
HSD11B1	3290	Osteoporosis	MESH:D010024		Caffeine|Dexamethasone|Estradiol|Ethanol|Genistein|Lipopolysaccharides|Methotrexate|Methylprednisolone|perfluorononanoic acid|perfluorooctanoic acid|Prednisolone|Resveratrol|Tenofovir|Trinitrobenzenesulfonic Acid|Zoledronic Acid	40.74	23
SLC6A3	6531	Osteoporosis	MESH:D010024		Aluminum|Caffeine|Curcumin|Estradiol|Estrogens|Ethanol|ginsenoside Rg3|glyphosate|Iron|Lipopolysaccharides|Melatonin|Methamphetamine|Plant Extracts|Raloxifene Hydrochloride|Tretinoin	40.74	29
CBR1	873	Osteoporosis	MESH:D010024		andrographolide|Arsenic Trioxide|Curcumin|Dexamethasone|Estradiol|Ethanol|Genistein|Lipopolysaccharides|Methamphetamine|perfluorooctanoic acid|Plant Extracts|Resveratrol|xanthohumol|Zoledronic Acid	40.66	20
GH1	2688	Osteoporosis	MESH:D010024		Adrenocorticotropic Hormone|Arsenic Trioxide|Caffeine|Dexamethasone|Enalapril|Estradiol|Ethanol|Genistein|Levonorgestrel|Lipopolysaccharides|Melatonin|Raloxifene Hydrochloride|Resveratrol|Tretinoin	40.66	27
PCSK9	255738	Osteoporosis	MESH:D010024		Arsenic Trioxide|Caffeine|Curcumin|Dexamethasone|Estradiol|Ethanol|Genistein|Lipopolysaccharides|perfluorononanoic acid|perfluorooctanoic acid|Resveratrol|Tretinoin|Zoledronic Acid	40.52	19
TNFAIP6	7130	Osteoporosis	MESH:D010024		Arsenic Trioxide|Calcium|Dexamethasone|Estradiol|Ethanol|Genistein|Glucosamine|Lipopolysaccharides|Methamphetamine|Nebivolol|Plant Extracts|Resveratrol|Tretinoin|Zoledronic Acid	40.51	21
CCN3	4856	Osteoporosis	MESH:D010024		Aluminum|Cadmium|Dexamethasone|Estradiol|Ethanol|Flavonoids|Isoflavones|Levonorgestrel|Methamphetamine|perfluorohexanesulfonic acid|perfluorooctanoic acid|Raloxifene Hydrochloride	40.5	26
DBN1	1627	Osteoporosis	MESH:D010024		Arsenic Trioxide|Cadmium|caffeic acid phenethyl ester|Curcumin|Estradiol|Ethanol|Flavonoids|Methamphetamine|Methotrexate|perfluorononanoic acid|Polyphenols|Resveratrol	40.5	18
MT2A	4502	Osteoporosis	MESH:D010024		Arsenic Trioxide|Cadmium|Curcumin|Dexamethasone|Estradiol|Ethanol|Genistein|glyphosate|Iron|kaempferol|Lipopolysaccharides|Melatonin|Methamphetamine|Plant Extracts|Raloxifene Hydrochloride|Zoledronic Acid	40.5	32
SCD2	20250	Osteoporosis	MESH:D010024		Curcumin|Dexamethasone|Estradiol|Ethanol|Genistein|Glucosamine|glyphosate|Iron|perfluorohexanesulfonic acid|perfluorooctanoic acid|Raloxifene Hydrochloride|Resveratrol	40.5	23
ACSS2	55902	Osteoporosis	MESH:D010024		Aluminum|Arsenic Trioxide|Dexamethasone|Estradiol|Ethanol|Glucosamine|Lipopolysaccharides|Methamphetamine|Methotrexate|perfluorohexanesulfonic acid|perfluorononanoic acid|perfluorooctanoic acid|Zoledronic Acid	40.43	16
BIRC3	330	Osteoporosis	MESH:D010024		Arsenic Trioxide|Cadmium|caffeic acid phenethyl ester|Curcumin|Dexamethasone|Estradiol|Ethanol|Lipopolysaccharides|Methotrexate|perfluorononanoic acid|Plant Extracts|Raloxifene Hydrochloride|Resveratrol|tanshinone|Tretinoin|Zoledronic Acid	40.4	30
EZR	7430	Osteoporosis	MESH:D010024		Arsenic Trioxide|Cadmium|Caffeine|Estradiol|Ethanol|Flavonoids|Genistein|Isoflavones|Lipopolysaccharides|Lithium|Methotrexate|perfluorooctanoic acid|Tretinoin|Zoledronic Acid	40.35	22
ITGA2	3673	Osteoporosis	MESH:D010024		Aluminum|Arsenic Trioxide|Cadmium|Calcium|Enalapril|Estradiol|Ethanol|Genistein|glyphosate|perfluorononanoic acid|perfluorooctanoic acid|Resveratrol|Tretinoin	40.33	20
BNIP3	664	Osteoporosis	MESH:D010024		Arsenic Trioxide|Cadmium|Caffeine|Dexamethasone|Ethanol|Genistein|glyphosate|Iron|Lipopolysaccharides|Melatonin|Methotrexate|Polyphenols|Tea|Tretinoin|Zoledronic Acid	40.29	23
MYH7	4625	Osteoporosis	MESH:D010024		Cadmium|Caffeine|Calcium|Curcumin|Dexamethasone|Enalapril|Estradiol|Flavonoids|Genistein|Lipopolysaccharides|Losartan|Methamphetamine|Propranolol|Resveratrol	40.28	26
APOB	338	Osteoporosis	MESH:D010024		Aluminum|Cadmium|Caffeine|Dexamethasone|Estradiol|Ethanol|Flavonoids|Genistein|Glucosamine|Levonorgestrel|Nandrolone Decanoate|perfluorooctanoic acid|Polyphenols|Resveratrol|Trinitrobenzenesulfonic Acid	40.23	26
CYP3A11	13112	Osteoporosis	MESH:D010024		andrographolide|Berberine|Dexamethasone|Ethanol|Lipopolysaccharides|Melatonin|notoginsenoside R1|perfluorononanoic acid|perfluorooctanoic acid|Plant Extracts|Prednisolone|Resveratrol|Tea|Tretinoin|Trinitrobenzenesulfonic Acid	40.23	18
PLPP1	8611	Osteoporosis	MESH:D010024		Alendronate|Arsenic Trioxide|Ethanol|Flavonoids|glyphosate|Iron|Isoflavones|Methotrexate|perfluorooctanoic acid|Raloxifene Hydrochloride|Tretinoin	40.18	27
IGFBP1	3484	Osteoporosis	MESH:D010024		Arsenic Trioxide|Caffeine|Curcumin|Dexamethasone|Enalapril|Estradiol|Ethanol|Genistein|glyphosate|Lipopolysaccharides|perfluorononanoic acid|perfluorooctanoic acid|Plant Extracts|Resveratrol|Tretinoin	40.17	22
HMGCR	3156	Osteoporosis	MESH:D010024		Cadmium|Caffeine|Curcumin|Dexamethasone|Ethanol|Genistein|glyphosate|Lipopolysaccharides|Losartan|naringin|perfluorohexanesulfonic acid|perfluorononanoic acid|perfluorooctanoic acid|Plant Extracts|Resveratrol|Risperidone|Tea|Trinitrobenzenesulfonic Acid	40.15	27
DLC1	10395	Osteoporosis	MESH:D010024		Arsenic Trioxide|Cadmium|Dexamethasone|Estradiol|Ethanol|Genistein|Iron|Methotrexate|perfluorooctanoic acid|Plant Extracts|Tretinoin|Zoledronic Acid	40.01	23
ATF3	467	Osteoporosis	MESH:D010024		adefovir dipivoxil|Arsenic Trioxide|Cadmium|Curcumin|Dexamethasone|Estradiol|Ethanol|Genistein|Glucosamine|glyphosate|Lipopolysaccharides|Methamphetamine|Methotrexate|perfluorononanoic acid|perfluorooctanoic acid|Raloxifene Hydrochloride|Resveratrol|Tretinoin	39.99	32
THY1	7070	Osteoporosis	MESH:D010024		Cadmium|Curcumin|Dexamethasone|Estradiol|Ethanol|Genistein|ginsenoside Rg3|Methamphetamine|Propranolol|Raloxifene Hydrochloride|Resveratrol|Tretinoin|Trinitrobenzenesulfonic Acid	39.96	27
SLC3A2	6520	Osteoporosis	MESH:D010024		Arsenic Trioxide|Cadmium|Curcumin|Dexamethasone|Estradiol|Estrogens|Ethanol|Genistein|Methamphetamine|Methotrexate|perfluorononanoic acid|perfluorooctanoic acid|Plant Extracts|Raloxifene Hydrochloride|Zoledronic Acid	39.92	31
SP1	6667	Osteoporosis	MESH:D010024		Arsenic Trioxide|Cadmium|Curcumin|Estradiol|Ethanol|Genistein|ginsenoside Rg3|glyphosate|Iron|Lipopolysaccharides|Plant Extracts|platycodin D|Resveratrol|Tretinoin|Zoledronic Acid	39.92	23
F13A1	2162	Osteoporosis	MESH:D010024		Aluminum|Arsenic Trioxide|Estradiol|Ethanol|Freund's Adjuvant|Genistein|Iron|Methotrexate|Raloxifene Hydrochloride|Resveratrol|Tretinoin|Vitamin D	39.89	21
PLEC	5339	Osteoporosis	MESH:D010024		adefovir dipivoxil|Aluminum|Caffeine|Dexamethasone|Estradiol|Ethanol|Genistein|glyphosate|Methamphetamine|Resveratrol|Tretinoin|Zoledronic Acid	39.89	19
AGTR1A	11607	Osteoporosis	MESH:D010024		Caffeine|Calcium|Dexamethasone|Enalapril|Ethanol|Flavonoids|Lipopolysaccharides|Losartan|Methamphetamine|Nandrolone Decanoate|perfluorooctanoic acid|Plant Extracts|Resveratrol	39.86	19
DUSP4	1846	Osteoporosis	MESH:D010024		Arsenic Trioxide|Cadmium|Dexamethasone|Estradiol|Ethanol|Genistein|glyphosate|Isoflavones|Lipopolysaccharides|Methotrexate|Raloxifene Hydrochloride|Tretinoin|Zoledronic Acid	39.86	27
AQP3	360	Osteoporosis	MESH:D010024		Arsenic Trioxide|Curcumin|Dexamethasone|Estradiol|Genistein|Isoflavones|Lipopolysaccharides|Lithium|Methotrexate|perfluorononanoic acid|perfluorooctanoic acid|Resveratrol|Tretinoin|Trinitrobenzenesulfonic Acid	39.83	18
ENC1	8507	Osteoporosis	MESH:D010024		Arsenic Trioxide|Dexamethasone|Estradiol|Estrogens|Freund's Adjuvant|Genistein|Lipopolysaccharides|Methamphetamine|Methotrexate|Plant Extracts|Raloxifene Hydrochloride|Resveratrol|tanshinone|Tretinoin	39.83	27
F3	2152	Osteoporosis	MESH:D010024		Arsenic Trioxide|Curcumin|Dexamethasone|Enalapril|Estradiol|Ethanol|Lipopolysaccharides|Losartan|Methamphetamine|Methotrexate|notoginsenoside R1|Raloxifene Hydrochloride|Resveratrol|tibolone|Tretinoin|Zoledronic Acid	39.83	25
MMP13	4322	Osteoporosis	MESH:D010024		Arsenic Trioxide|Berberine|Cadmium|Caffeine|Curcumin|Dexamethasone|Estradiol|Ethanol|Glucosamine|Isoflavones|Lipopolysaccharides|Plant Extracts|platycodin D|Resveratrol|Tretinoin	39.8	27
CDH2	1000	Osteoporosis, Postmenopausal	MESH:D015663		Alendronate|apigenin-6,8-di-C-glycopyranoside|Calcitriol|Cholecalciferol|Estradiol|Genistein|Quercetin|Raloxifene Hydrochloride|Resveratrol|Vitamin D	39.79	21
CRH	1392	Osteoporosis	MESH:D010024		Adrenocorticotropic Hormone|Arsenic Trioxide|Cadmium|Dexamethasone|Estradiol|Ethanol|Flavonoids|Genistein|Lipopolysaccharides|Methamphetamine|Prednisolone|Propranolol|Risperidone|Trinitrobenzenesulfonic Acid	39.76	25
MAP2K2	5605	Osteoporosis	MESH:D010024		Arsenic Trioxide|Cadmium|Calcium|Curcumin|Estradiol|Ethanol|Genistein|Heparin|Lipopolysaccharides|Methamphetamine|Methotrexate|Plant Extracts|Resveratrol|Tretinoin	39.76	26
GPD1	2819	Osteoporosis	MESH:D010024		Aluminum|Arsenic Trioxide|Cadmium|Dexamethasone|Estradiol|Ethanol|Genistein|Lithium|perfluorononanoic acid|perfluorooctanoic acid|Plant Extracts|Resveratrol|Tretinoin	39.68	22
AREG	374	Osteoporosis	MESH:D010024		Cadmium|Dexamethasone|Estradiol|Estrogens|Genistein|ginsenoside Rg3|Lasofoxifene|Lipopolysaccharides|Methamphetamine|Methotrexate|perfluorooctanoic acid|Plant Extracts|Raloxifene Hydrochloride|Resveratrol|Tretinoin	39.62	32
BACE1	23621	Osteoporosis	MESH:D010024		Alendronate|Arsenic Trioxide|Cadmium|Curcumin|Dexamethasone|Ethanol|Genistein|icariin|Lipopolysaccharides|Melatonin|Methamphetamine|Plant Extracts|Tretinoin	39.59	32
CLU	1191	Osteoporosis	MESH:D010024		Arsenic Trioxide|Cadmium|Dexamethasone|Enalapril|Estradiol|Ethanol|Genistein|glyphosate|Isoflavones|Lipopolysaccharides|Methamphetamine|perfluorooctanoic acid|Raloxifene Hydrochloride|Resveratrol|tanshinone|Tretinoin	39.58	31
STAT4	6775	Osteoporosis	MESH:D010024		Arsenic Trioxide|Curcumin|Dexamethasone|Estradiol|Genistein|Lipopolysaccharides|Melatonin|Methotrexate|Methylprednisolone|perfluorooctanoic acid|Prednisolone|Resveratrol	39.54	19
CCNB2	9133	Osteoporosis	MESH:D010024		Aluminum|Arsenic Trioxide|Cadmium|Dexamethasone|Estradiol|Genistein|Isoflavones|Lipopolysaccharides|Lithium|Methamphetamine|Methotrexate|perfluorooctanoic acid|Resveratrol|Tretinoin|Zoledronic Acid	39.51	24
ALAS1	211	Osteoporosis	MESH:D010024		Aluminum|Arsenic Trioxide|Curcumin|Dexamethasone|Estradiol|Ethanol|Flavonoids|Genistein|Lipopolysaccharides|Melatonin|Methotrexate|perfluorohexanesulfonic acid|perfluorooctanoic acid|Tretinoin	39.47	18
CYP7A1	1581	Osteoporosis	MESH:D010024		alfacalcidol|Aluminum|Dexamethasone|Estradiol|Ethanol|Flavonoids|Genistein|Lipopolysaccharides|Melatonin|Methotrexate|perfluorohexanesulfonic acid|perfluorononanoic acid|perfluorooctanoic acid|Polyphenols|Resveratrol|Tretinoin	39.43	17
NPPA	4878	Osteoporosis	MESH:D010024		Cadmium|Caffeine|Curcumin|Dexamethasone|Enalapril|Estradiol|Ethanol|Lipopolysaccharides|Losartan|Methamphetamine|Methotrexate|Plant Extracts|Propranolol|Resveratrol|Tea|Tretinoin	39.43	26
BCL2A1	597	Osteoporosis	MESH:D010024		Aluminum|Arsenic Trioxide|Curcumin|Flavonoids|glyphosate|kaempferol|Lipopolysaccharides|Methotrexate|Methylprednisolone|Prednisolone|Resveratrol|Tretinoin|Zoledronic Acid	39.41	15
MMP10	4319	Osteoporosis	MESH:D010024		Cadmium|Curcumin|Estradiol|Flavonoids|Genistein|Glucosamine|Lipopolysaccharides|Methotrexate|Methylprednisolone|Plant Extracts|Prednisolone|Tretinoin|Zoledronic Acid	39.41	20
PPP3CA	5530	Osteoporosis	MESH:D010024		Arsenic Trioxide|Dexamethasone|Estradiol|Ethanol|Flavonoids|glyphosate|Lipopolysaccharides|Methamphetamine|Methotrexate|Plant Extracts|Risperidone|Tretinoin|Zoledronic Acid	39.41	18
TLR2	7097	Osteoporosis	MESH:D010024		alfacalcidol|Aluminum|Arsenic Trioxide|Curcumin|Estradiol|Genistein|Lipopolysaccharides|Methamphetamine|Methotrexate|Methylprednisolone|Plant Extracts|Prednisolone|Resveratrol|Trinitrobenzenesulfonic Acid|Vitamin D	39.33	20
LY6E	4061	Osteoporosis	MESH:D010024		Arsenic Trioxide|Cadmium|Dexamethasone|Estradiol|Genistein|Lipopolysaccharides|Methotrexate|Methylprednisolone|Plant Extracts|Polyphenols|Prednisolone|Tretinoin	39.31	22
CYP24A1	1591	Osteoporosis, Postmenopausal	MESH:D015663		alfacalcidol|Calcitriol|Calcium|Cholecalciferol|Estradiol|Genistein|Quercetin|Raloxifene Hydrochloride|Vitamin D	39.28	18
ATP5F1A	498	Osteoporosis	MESH:D010024		Arsenic Trioxide|Cadmium|Dexamethasone|Estradiol|Ethanol|Flavonoids|Isoflavones|Lipopolysaccharides|perfluorooctanoic acid|Plant Extracts|Polyphenols|Resveratrol	39.2	20
HMGCS2	3158	Osteoporosis	MESH:D010024		Cadmium|caffeic acid phenethyl ester|Calcium|Dexamethasone|Estradiol|Ethanol|Genistein|glyphosate|Iron|Methotrexate|perfluorohexanesulfonic acid|perfluorononanoic acid|perfluorooctanoic acid|Resveratrol	39.19	23
GSTM1	2944	Osteoporosis	MESH:D010024		Arsenic Trioxide|Cadmium|Dexamethasone|Estradiol|Ethanol|glyphosate|Iron|Lipopolysaccharides|Lithium|Melatonin|Methamphetamine|Methotrexate|perfluorooctanoic acid|Plant Extracts|Prednisone|Resveratrol|Tea|Tretinoin	39.17	28
GPAM	57678	Osteoporosis	MESH:D010024		Cadmium|Curcumin|Dexamethasone|Estradiol|Ethanol|Exenatide|Genistein|Iron|Lipopolysaccharides|Methotrexate|perfluorooctanoic acid|Plant Extracts|Resveratrol	39.15	24
RUNX2	860	Osteoporosis, Postmenopausal	MESH:D015663		Alendronate|apigenin-6,8-di-C-glycopyranoside|Calcitriol|Cholecalciferol|Drugs, Chinese Herbal|Estradiol|Genistein|Quercetin|Raloxifene Hydrochloride|Resveratrol	39.15	22
ITGB2	3689	Osteoporosis	MESH:D010024		Arsenic Trioxide|Dexamethasone|Estradiol|Ethanol|Iron|Isoflavones|Lipopolysaccharides|Methamphetamine|Methotrexate|notoginsenoside R1|Resveratrol|Tretinoin|Vitamin D|Zoledronic Acid	39.12	21
COX2	4513	Osteoporosis	MESH:D010024		Cadmium|Dexamethasone|Estradiol|glyphosate|Methamphetamine|Methotrexate|perfluorooctanoic acid|Plant Extracts|Polyphenols|Resveratrol|Tenofovir|Tretinoin	39.09	22
HSF1	3297	Osteoporosis	MESH:D010024		Aluminum|Arsenic Trioxide|Cadmium|Curcumin|Dexamethasone|Estradiol|Ethanol|Flavonoids|ginsenoside Rg3|Iron|Melatonin|Resveratrol|Tretinoin	39.07	22
UPP1	7378	Osteoporosis	MESH:D010024		Arsenic Trioxide|Cadmium|Dexamethasone|Estradiol|Ethanol|Methamphetamine|Methotrexate|perfluorononanoic acid|perfluorooctanoic acid|Plant Extracts|Resveratrol|Tretinoin|Zoledronic Acid	39.07	22
PHGDH	26227	Osteoporosis	MESH:D010024		Arsenic Trioxide|Dexamethasone|Estradiol|Estrogens|Ethanol|Lipopolysaccharides|Methamphetamine|Methotrexate|Methylprednisolone|perfluorononanoic acid|perfluorooctanoic acid|Prednisolone|tanshinone|Zoledronic Acid	39.05	22
ABCA1	19	Osteoporosis	MESH:D010024		Aluminum|Arsenic Trioxide|Cadmium|Dexamethasone|Estradiol|Ethanol|Genistein|Lipopolysaccharides|Methamphetamine|Methotrexate|perfluorohexanesulfonic acid|perfluorononanoic acid|perfluorooctanoic acid|Resveratrol|Tea|Tretinoin	39.04	22
SLC7A11	23657	Osteoporosis	MESH:D010024		andrographolide|Arsenic Trioxide|Cadmium|Curcumin|Estradiol|Ethanol|Genistein|Lipopolysaccharides|Methamphetamine|Methotrexate|Methylprednisolone|perfluorononanoic acid|perfluorooctanoic acid|Prednisolone|Raloxifene Hydrochloride|Tretinoin	39.04	28
GRN	2896	Osteoporosis	MESH:D010024		Arsenic Trioxide|Dexamethasone|Estradiol|Ethanol|Flavonoids|Lipopolysaccharides|Methamphetamine|Methotrexate|perfluorooctanoic acid|Plant Extracts|Polyphenols|Resveratrol|Tretinoin	38.98	17
PSAT1	29968	Osteoporosis	MESH:D010024		adefovir dipivoxil|Arsenic Trioxide|Cadmium|Dexamethasone|Estradiol|Ethanol|Genistein|Lipopolysaccharides|Methamphetamine|perfluorononanoic acid|perfluorooctanoic acid|Resveratrol|Tretinoin|Zoledronic Acid	38.98	22
SOCS3	9021	Osteoporosis	MESH:D010024		Curcumin|Estradiol|Estrogens|Ethanol|Genistein|glyphosate|Isoflavones|Lipopolysaccharides|Methamphetamine|Methotrexate|Plant Extracts|Polyphenols|Resveratrol|Tretinoin|Trinitrobenzenesulfonic Acid	38.93	19
GADD45A	1647	Osteoporosis	MESH:D010024		adefovir dipivoxil|Arsenic Trioxide|Cadmium|Curcumin|Dexamethasone|Estradiol|Ethanol|Genistein|glyphosate|Lipopolysaccharides|Methotrexate|perfluorononanoic acid|perfluorooctanoic acid|Plant Extracts|Polyphenols|Resveratrol|Tretinoin|Zoledronic Acid	38.92	26
FTH1	2495	Osteoporosis	MESH:D010024		Arsenic Trioxide|Cadmium|Estradiol|Flavonoids|Iron|Isoflavones|Lipopolysaccharides|Methotrexate|perfluorononanoic acid|perfluorooctanoic acid|Plant Extracts|Polyphenols|Resveratrol|Tretinoin|Zoledronic Acid	38.82	20
FHL2	2274	Osteoporosis	MESH:D010024		Arsenic Trioxide|Cadmium|Dexamethasone|Estradiol|Ethanol|Genistein|Methamphetamine|perfluorononanoic acid|perfluorooctanoic acid|Raloxifene Hydrochloride|Resveratrol|Tretinoin|Zoledronic Acid	38.81	26
MGP	4256	Osteoporosis, Postmenopausal	MESH:D015663		bazedoxifene|Calcitriol|Calcium|Cholecalciferol|Estradiol|Genistein|Quercetin|Raloxifene Hydrochloride|Resveratrol	38.8	19
MMP3	4314	Osteoporosis	MESH:D010024		caffeic acid phenethyl ester|Curcumin|Dexamethasone|Enalapril|Estradiol|Estrogens|Ethanol|Genistein|Glucosamine|Lipopolysaccharides|Methotrexate|Plant Extracts|Raloxifene Hydrochloride|Resveratrol|Tretinoin	38.76	28
SLC27A1	376497	Osteoporosis	MESH:D010024		Cadmium|Dexamethasone|Ethanol|Genistein|Lipopolysaccharides|Methamphetamine|Methotrexate|perfluorohexanesulfonic acid|perfluorononanoic acid|perfluorooctanoic acid|Tretinoin|Zoledronic Acid	38.76	17
EGF	1950	Osteoporosis	MESH:D010024		Arsenic Trioxide|Cadmium|Calcium|Curcumin|Dexamethasone|Estradiol|Freund's Adjuvant|Genistein|ginsenoside Rg3|Heparin|Lipopolysaccharides|naringin|perfluorooctanoic acid|Plant Extracts|platycodin D|Resveratrol|Tretinoin	38.75	31
NOS1	4842	Osteoporosis	MESH:D010024		Aluminum|Cadmium|Calcium|Curcumin|Dexamethasone|Estradiol|Ethanol|icariin|Lipopolysaccharides|Lithium|Losartan|Melatonin|Methamphetamine|Plant Extracts|Resveratrol	38.7	29
ADGRG1	9289	Osteoporosis	MESH:D010024		Estradiol|Ethanol|Genistein|Iron|Lipopolysaccharides|Methamphetamine|perfluorononanoic acid|perfluorooctanoic acid|Raloxifene Hydrochloride|Tretinoin|Vitamin D|Zoledronic Acid	38.65	20
IL1RN	3557	Osteoporosis	MESH:D010024		Alendronate|Arsenic Trioxide|Cadmium|Dexamethasone|Estradiol|Ethanol|Genistein|Lipopolysaccharides|Methotrexate|Methylprednisolone|perfluorooctanoic acid|Prednisolone|Resveratrol|Tretinoin|Trinitrobenzenesulfonic Acid	38.65	34
ALDH3A2	224	Osteoporosis	MESH:D010024		Arsenic Trioxide|Cadmium|Estradiol|Genistein|Methamphetamine|perfluorohexanesulfonic acid|perfluorononanoic acid|perfluorooctanoic acid|Plant Extracts|Resveratrol|tanshinone|Tretinoin|Zoledronic Acid	38.64	18
HSD11B2	3291	Osteoporosis	MESH:D010024		Adrenal Cortex Hormones|Cadmium|Caffeine|Dexamethasone|Estradiol|Ethanol|Genistein|glyphosate|Lithium|perfluorooctanoic acid|Plant Extracts|Prednisolone|Prednisone|Zoledronic Acid	38.64	27
SPHK1	8877	Osteoporosis	MESH:D010024		Aluminum|Cadmium|caffeic acid phenethyl ester|Calcium|Dexamethasone|Estradiol|Ethanol|Lipopolysaccharides|Methamphetamine|Methotrexate|Plant Extracts|Resveratrol|Tretinoin	38.64	24
F2	2147	Osteoporosis	MESH:D010024		Aluminum|Cadmium|Calcium|Curcumin|Dexamethasone|Estradiol|Estrogens|Genistein|Heparin|Iron|Lipopolysaccharides|Methotrexate|perfluorooctanoic acid|Resveratrol|Tretinoin	38.59	32
ADAM17	6868	Osteoporosis	MESH:D010024		Curcumin|Dexamethasone|Estradiol|Ethanol|Glucosamine|glyphosate|Lipopolysaccharides|perfluorooctanoic acid|Plant Extracts|Resveratrol|Tretinoin|Zoledronic Acid	38.54	18
RBP1	5947	Osteoporosis	MESH:D010024		Arsenic Trioxide|Cadmium|Calcium|Curcumin|Dexamethasone|Estradiol|Estrogens|Ethanol|Genistein|Lipopolysaccharides|perfluorooctanoic acid|Tretinoin|Trinitrobenzenesulfonic Acid	38.48	26
PRDX2	7001	Osteoporosis	MESH:D010024		Arsenic Trioxide|Cadmium|Caffeine|Dexamethasone|Estradiol|Ethanol|Flavonoids|Genistein|glyphosate|Methamphetamine|Methotrexate|Raloxifene Hydrochloride|Resveratrol|Tretinoin	38.44	31
LITAF	9516	Osteoporosis	MESH:D010024		Aluminum|Arsenic Trioxide|Dexamethasone|Estradiol|Ethanol|Genistein|glyphosate|Iron|Lipopolysaccharides|Methamphetamine|Methotrexate|Resveratrol|Zoledronic Acid	38.4	19
SLC27A2	11001	Osteoporosis	MESH:D010024		adefovir dipivoxil|Arsenic Trioxide|Dexamethasone|Estradiol|Ethanol|Genistein|Methotrexate|perfluorohexanesulfonic acid|perfluorononanoic acid|perfluorooctanoic acid|Resveratrol|Tretinoin|Zoledronic Acid	38.4	16
PON1	5444	Osteoporosis	MESH:D010024		Alendronate|Cadmium|Calcium|Dexamethasone|Estradiol|Iron|Levonorgestrel|Methotrexate|Nandrolone Decanoate|Pamidronate|perfluorononanoic acid|perfluorooctanoic acid|Pyruvaldehyde|Resveratrol|Risedronic Acid|Zoledronic Acid	38.38	34
PAK2	5062	Osteoporosis	MESH:D010024		Arsenic Trioxide|Cadmium|Caffeine|Curcumin|Estradiol|Ethanol|Genistein|Methotrexate|Resveratrol|Tretinoin|Trinitrobenzenesulfonic Acid	38.37	19
RHBDF1	64285	Osteoporosis	MESH:D010024		Cadmium|Dexamethasone|Estradiol|Estrogens|Ethanol|Genistein|Methamphetamine|Plant Extracts|Raloxifene Hydrochloride|Resveratrol|Tretinoin	38.37	29
LAMP1	3916	Osteoporosis	MESH:D010024		Arsenic Trioxide|Cadmium|Curcumin|Dexamethasone|Estradiol|Ethanol|Genistein|Lipopolysaccharides|Methamphetamine|Resveratrol|Tretinoin|Zoledronic Acid	38.33	21
TRADD	8717	Osteoporosis	MESH:D010024		Cadmium|Curcumin|Dexamethasone|Estradiol|Ethanol|Lipopolysaccharides|Melatonin|Methamphetamine|Methotrexate|Plant Extracts|Tretinoin|Zoledronic Acid	38.33	22
XBP1	7494	Osteoporosis	MESH:D010024		Arsenic Trioxide|Cadmium|Curcumin|Estradiol|Estrogens|Ethanol|Exenatide|Freund's Adjuvant|Glucosamine|Lipopolysaccharides|Melatonin|Methamphetamine|Methotrexate|perfluorooctanoic acid|Resveratrol|Tretinoin	38.33	23
COL5A1	1289	Osteoporosis	MESH:D010024		Alendronate|Cadmium|Curcumin|Dexamethasone|Estradiol|Ethanol|Genistein|perfluorooctanoic acid|Raloxifene Hydrochloride|Resveratrol|Tretinoin|Trinitrobenzenesulfonic Acid|Zoledronic Acid	38.31	34
TGFA	7039	Osteoporosis	MESH:D010024		Arsenic Trioxide|Calcium|Dexamethasone|Estradiol|Ethanol|Genistein|Glucosamine|kaempferol|Lipopolysaccharides|Methotrexate|Plant Extracts|Raloxifene Hydrochloride|Resveratrol|Tretinoin	38.25	27
LTBP1	4052	Osteoporosis	MESH:D010024		Cadmium|Dexamethasone|Estradiol|Ethanol|Flavonoids|Genistein|glyphosate|Methamphetamine|perfluorononanoic acid|perfluorooctanoic acid|Raloxifene Hydrochloride|Tretinoin	38.23	26
CFTR	1080	Osteoporosis	MESH:D010024		Cadmium|Calcium|Curcumin|Estradiol|Estrogens|Ethanol|Genistein|kaempferol|Lipopolysaccharides|naringin|Plant Extracts|Propranolol|Resveratrol|Tretinoin|xanthohumol	38.16	26
INSIG1	3638	Osteoporosis	MESH:D010024		Arsenic Trioxide|Caffeine|Dexamethasone|Estradiol|Ethanol|Genistein|Isoflavones|Lipopolysaccharides|Methamphetamine|perfluorononanoic acid|perfluorooctanoic acid|Raloxifene Hydrochloride|Resveratrol|Tretinoin|Zoledronic Acid	38.16	26
CFB	629	Osteoporosis	MESH:D010024		Arsenic Trioxide|Cadmium|Calcium|Dexamethasone|Estradiol|Ethanol|glyphosate|Lipopolysaccharides|Methamphetamine|perfluorooctanoic acid|Polyphenols|Tretinoin|Zoledronic Acid	38.15	22
STC2	8614	Osteoporosis	MESH:D010024		Arsenic Trioxide|Cadmium|Estradiol|Estrogens|Ethanol|Genistein|Lithium|Methamphetamine|perfluorononanoic acid|Plant Extracts|Raloxifene Hydrochloride|Tretinoin|Zoledronic Acid	38.15	27
ESR1	2099	Osteoporosis, Postmenopausal	MESH:D015663		17 alpha-Hydroxyprogesterone Caproate|bazedoxifene|Calcitriol|Dehydroepiandrosterone|Drugs, Chinese Herbal|Estradiol|Genistein|LY 117018|Norethindrone Acetate|Quercetin|Raloxifene Hydrochloride|Resveratrol|tibolone	38.13	24
TPD52L1	7164	Osteoporosis	MESH:D010024		Aluminum|Arsenic Trioxide|Cadmium|Estradiol|Estrogens|Ethanol|Genistein|Methamphetamine|perfluorononanoic acid|Resveratrol|Tretinoin|Zoledronic Acid	38.13	20
DCN	1634	Osteoporosis	MESH:D010024		Arsenic Trioxide|Curcumin|Dexamethasone|Estradiol|Ethanol|Genistein|Isoflavones|Levonorgestrel|Losartan|Methamphetamine|Methotrexate|Resveratrol|Tretinoin	38.07	18
FDFT1	2222	Osteoporosis	MESH:D010024		Caffeine|Curcumin|Dexamethasone|Estradiol|Ethanol|glyphosate|Isoflavones|Methamphetamine|perfluorohexanesulfonic acid|perfluorononanoic acid|perfluorooctanoic acid|Resveratrol|Tretinoin|Zoledronic Acid	38.05	19
NR1H4	9971	Osteoporosis	MESH:D010024		caffeic acid phenethyl ester|Dexamethasone|Estradiol|Ethanol|Genistein|Glucosamine|Lipopolysaccharides|Methotrexate|perfluorohexanesulfonic acid|perfluorooctanoic acid|platycodin D|Resveratrol|Tretinoin|Trinitrobenzenesulfonic Acid|xanthohumol|Zoledronic Acid	38.02	19
FGR	2268	Osteoporosis	MESH:D010024		Arsenic Trioxide|Dexamethasone|Estradiol|Freund's Adjuvant|Genistein|Lipopolysaccharides|Methamphetamine|perfluorooctanoic acid|Polyphenols|Resveratrol|Tretinoin	37.96	15
HSPA1A	3303	Osteoporosis	MESH:D010024		Arsenic Trioxide|Cadmium|Curcumin|Dexamethasone|Estradiol|Ethanol|Genistein|glyphosate|Iron|Lipopolysaccharides|Melatonin|Methamphetamine|perfluorooctanoic acid|Raloxifene Hydrochloride|Resveratrol|Tretinoin	37.93	32
NUCB2	4925	Osteoporosis	MESH:D010024		Arsenic Trioxide|Cadmium|Calcium|Dexamethasone|Estradiol|Flavonoids|Glucosamine|Lipopolysaccharides|Methamphetamine|Resveratrol|Tretinoin|Trinitrobenzenesulfonic Acid	37.93	23
CALR	811	Osteoporosis	MESH:D010024		Arsenic Trioxide|Cadmium|Calcium|Dexamethasone|Estradiol|Ethanol|Glucosamine|Iron|Lithium|Methotrexate|perfluorooctanoic acid|Plant Extracts|Resveratrol|Tretinoin	37.92	27
GATA4	2626	Osteoporosis	MESH:D010024		Arsenic Trioxide|Curcumin|Enalapril|Ethanol|glyphosate|Heparin|icariin|Lipopolysaccharides|Melatonin|perfluorooctanoic acid|platycodin D|Resveratrol|Tretinoin	37.92	18
AFP	174	Osteoporosis	MESH:D010024		Aluminum|Arsenic Trioxide|Cadmium|Estradiol|Ethanol|Flavonoids|Glucosamine|glyphosate|kaempferol|Lipopolysaccharides|Losartan|Plant Extracts|Tretinoin|Zoledronic Acid	37.86	20
SNAI1	6615	Osteoporosis	MESH:D010024		Aluminum|Arsenic Trioxide|Cadmium|Curcumin|Dexamethasone|Estradiol|Genistein|ginsenoside Rg3|Lipopolysaccharides|Losartan|perfluorooctanoic acid|Plant Extracts|Resveratrol|Tretinoin	37.86	23
BCL2L11	10018	Osteoporosis	MESH:D010024		Aluminum|Arsenic Trioxide|Berberine|Curcumin|Dexamethasone|Estradiol|Ethanol|icariin|Methamphetamine|Polyphenols|Raloxifene Hydrochloride|Resveratrol|Tretinoin|Trinitrobenzenesulfonic Acid|Zoledronic Acid	37.84	26
RXRA	6256	Osteoporosis	MESH:D010024		alfacalcidol|Arsenic Trioxide|Curcumin|Dexamethasone|eldecalcitol|Estradiol|Estrogens|Ethanol|Genistein|Lipopolysaccharides|perfluorooctanoic acid|Resveratrol|Tretinoin|Vitamin D|Vitamin K 2	37.84	22
TIMP3	7078	Osteoporosis	MESH:D010024		Arsenic Trioxide|Cadmium|Curcumin|Dexamethasone|Estradiol|Ethanol|Genistein|Glucosamine|glyphosate|Methotrexate|perfluorooctanoic acid|Plant Extracts|Resveratrol|Tretinoin	37.8	24
LILRB3	11025	Osteoporosis	MESH:D010024		Curcumin|Dexamethasone|Estradiol|Flavonoids|Genistein|glyphosate|Methotrexate|Polyphenols|Tretinoin|Trinitrobenzenesulfonic Acid	37.78	15
SDC2	6383	Osteoporosis	MESH:D010024		Arsenic Trioxide|Dexamethasone|Estradiol|Ethanol|Flavonoids|Glucosamine|Heparin|Losartan|perfluorooctanoic acid|Resveratrol|Tretinoin|Zoledronic Acid	37.73	20
GPM6B	2824	Osteoporosis	MESH:D010024		Arsenic Trioxide|Dexamethasone|Estradiol|Ethanol|Genistein|Methamphetamine|Methotrexate|Methylprednisolone|Prednisolone|Resveratrol|Tretinoin	37.69	18
HSD17B4	3295	Osteoporosis	MESH:D010024		Arsenic Trioxide|Cadmium|Dexamethasone|Estradiol|Ethanol|Methamphetamine|Methotrexate|perfluorohexanesulfonic acid|perfluorooctanoic acid|Plant Extracts|Raloxifene Hydrochloride|Resveratrol|Zoledronic Acid	37.68	27
TNFRSF10A	8797	Osteoporosis	MESH:D010024		Arsenic Trioxide|caffeic acid phenethyl ester|Caffeine|Curcumin|Estradiol|Genistein|glyphosate|Methotrexate|perfluorooctanoic acid|Plant Extracts|Resveratrol|Tretinoin|Zoledronic Acid	37.68	18
CP	1356	Osteoporosis	MESH:D010024		Arsenic Trioxide|Cadmium|Calcium|Dexamethasone|Estradiol|Ethanol|Freund's Adjuvant|Genistein|Iron|Lipopolysaccharides|perfluorooctanoic acid|Plant Extracts|Pyruvaldehyde|Tretinoin|Zoledronic Acid	37.63	27
NCL	4691	Osteoporosis	MESH:D010024		Arsenic Trioxide|Caffeine|Dexamethasone|Estradiol|Ethanol|Lipopolysaccharides|Methotrexate|perfluorooctanoic acid|Plant Extracts|Raloxifene Hydrochloride|Resveratrol|Tretinoin	37.63	26
UCP1	7350	Osteoporosis	MESH:D010024		Aluminum|Arsenic Trioxide|Curcumin|Dexamethasone|Estradiol|Flavonoids|kaempferol|Methotrexate|perfluorooctanoic acid|Plant Extracts|platycodin D|Resveratrol|Tretinoin	37.61	18
STMN1	3925	Osteoporosis	MESH:D010024		Arsenic Trioxide|Cadmium|Caffeine|Calcium|Estradiol|Ethanol|Genistein|glyphosate|Methamphetamine|perfluorooctanoic acid|Raloxifene Hydrochloride|Resveratrol|Tretinoin|Zoledronic Acid	37.55	28
CSF1R	1436	Osteoporosis	MESH:D010024		Cadmium|Curcumin|Dexamethasone|Estradiol|Ethanol|Genistein|Lipopolysaccharides|Methamphetamine|Methotrexate|naringin|Raloxifene Hydrochloride|Resveratrol|Tretinoin	37.53	28
ATF6	22926	Osteoporosis	MESH:D010024		Arsenic Trioxide|Cadmium|caffeic acid phenethyl ester|Curcumin|Dexamethasone|Estradiol|Ethanol|Glucosamine|Lipopolysaccharides|Melatonin|Methamphetamine|Plant Extracts|Resveratrol|Tretinoin	37.49	23
GDF15	9518	Osteoporosis	MESH:D010024		adefovir dipivoxil|Arsenic Trioxide|Cadmium|Dexamethasone|Estradiol|Ethanol|Genistein|glyphosate|Lipopolysaccharides|Methamphetamine|perfluorononanoic acid|perfluorooctanoic acid|platycodin D|Resveratrol|Tretinoin|Zoledronic Acid	37.44	24
F8	2157	Osteoporosis	MESH:D010024		Aluminum|Anti-Retroviral Agents|Arsenic Trioxide|Cadmium|Calcium|Genistein|Levonorgestrel|Methylprednisolone|Raloxifene Hydrochloride|Resveratrol|Tretinoin	37.43	23
S100A6	6277	Osteoporosis	MESH:D010024		Arsenic Trioxide|Cadmium|Caffeine|Calcium|Estradiol|glyphosate|Heparin|Lipopolysaccharides|Lithium|perfluorooctanoic acid|Resveratrol|Tretinoin|Zoledronic Acid	37.38	25
EPB41L1	2036	Osteoporosis	MESH:D010024		Aluminum|Arsenic Trioxide|Cadmium|Dexamethasone|Estradiol|Ethanol|Genistein|Methamphetamine|perfluorononanoic acid|Plant Extracts|Tretinoin	37.31	21
LTBR	4055	Osteoporosis	MESH:D010024		Arsenic Trioxide|Curcumin|Dexamethasone|Estradiol|Ethanol|Genistein|Methotrexate|Plant Extracts|Resveratrol|Tretinoin|Zoledronic Acid	37.31	17
AKT2	208	Osteoporosis	MESH:D010024		Arsenic Trioxide|Berberine|Curcumin|Dexamethasone|Estradiol|Ethanol|Genistein|Losartan|Plant Extracts|Pyruvaldehyde|Resveratrol|Tretinoin|xanthohumol	37.3	19
PGF	5228	Osteoporosis	MESH:D010024		Aluminum|Arsenic Trioxide|Cadmium|Caffeine|Curcumin|Dexamethasone|Estradiol|Genistein|perfluorooctanoic acid|Plant Extracts|Resveratrol|Tretinoin	37.24	24
PRKCB	5579	Osteoporosis	MESH:D010024		Aluminum|Arsenic Trioxide|Calcium|Dexamethasone|Estradiol|Ethanol|Flavonoids|Lipopolysaccharides|Losartan|Methamphetamine|Methotrexate|perfluorooctanoic acid|Resveratrol|Tretinoin	37.24	21
TNFSF9	8744	Osteoporosis	MESH:D010024		adefovir dipivoxil|Arsenic Trioxide|Cadmium|Dexamethasone|Estradiol|Ethanol|Genistein|Lipopolysaccharides|Methotrexate|Plant Extracts|Tretinoin|Zoledronic Acid	37.24	22
HSP90AA1	3320	Osteoporosis	MESH:D010024		Arsenic Trioxide|Cadmium|Caffeine|Calcium|Curcumin|Dexamethasone|Estradiol|Ethanol|Genistein|glyphosate|Melatonin|Methamphetamine|perfluorooctanoic acid|Plant Extracts|Resveratrol	37.23	29
PTEN	5728	Osteoporosis	MESH:D010024		Arsenic Trioxide|Berberine|Cadmium|Curcumin|Dexamethasone|Estradiol|Estrogens|Ethanol|Genistein|Lipopolysaccharides|Methamphetamine|Methotrexate|perfluorooctanoic acid|Plant Extracts|Resveratrol|Tretinoin	37.19	28
CD44	960	Osteoporosis	MESH:D010024		Arsenic Trioxide|Cadmium|Curcumin|Estradiol|Ethanol|Genistein|glyphosate|kaempferol|Lipopolysaccharides|Plant Extracts|Raloxifene Hydrochloride|Resveratrol|Tretinoin|Trinitrobenzenesulfonic Acid|Zoledronic Acid	37.18	27
ELK1	2002	Osteoporosis	MESH:D010024		Arsenic Trioxide|Curcumin|Dexamethasone|Estradiol|Ethanol|Genistein|Melatonin|Plant Extracts|Propranolol|Resveratrol|tanshinone|Zoledronic Acid	37.15	18
UCP2	7351	Osteoporosis	MESH:D010024		Arsenic Trioxide|Berberine|Cadmium|Dexamethasone|Estradiol|Ethanol|Glucosamine|Lipopolysaccharides|Losartan|Methotrexate|naringin|perfluorooctanoic acid|Plant Extracts|Resveratrol|Tretinoin	37.13	25
HSP90AB1	3326	Osteoporosis	MESH:D010024		Arsenic Trioxide|Cadmium|Curcumin|Dexamethasone|Estradiol|Ethanol|Genistein|Isoflavones|Lipopolysaccharides|Methamphetamine|perfluorooctanoic acid|Raloxifene Hydrochloride|Resveratrol|Tretinoin	37.12	29
PIM1	5292	Osteoporosis	MESH:D010024		Arsenic Trioxide|Dexamethasone|Estradiol|Genistein|glyphosate|Iron|Lipopolysaccharides|Methotrexate|perfluorooctanoic acid|Plant Extracts|Raloxifene Hydrochloride|Resveratrol|Tretinoin	37.08	26
HSPA9	3313	Osteoporosis	MESH:D010024		Arsenic Trioxide|Cadmium|Caffeine|Dexamethasone|Estradiol|Genistein|Iron|Lipopolysaccharides|Lithium|Melatonin|Methamphetamine|perfluorooctanoic acid|Plant Extracts|Resveratrol	37.06	27
PLA1A	51365	Osteoporosis	MESH:D010024		Dexamethasone|Estradiol|Genistein|Lipopolysaccharides|Methamphetamine|Methotrexate|Methylprednisolone|perfluorooctanoic acid|Plant Extracts|Prednisolone|Zoledronic Acid	37.06	18
PSMC3	5702	Osteoporosis	MESH:D010024		Arsenic Trioxide|Caffeine|Estradiol|Ethanol|Lipopolysaccharides|Methamphetamine|perfluorooctanoic acid|Plant Extracts|Polyphenols|Resveratrol|Tretinoin	37.06	15
TNFAIP2	7127	Osteoporosis	MESH:D010024		Cadmium|Estradiol|Ethanol|glyphosate|Lipopolysaccharides|Methotrexate|Methylprednisolone|perfluorononanoic acid|Plant Extracts|Prednisolone|Tretinoin|Zoledronic Acid	37.06	20
TNFRSF21	27242	Osteoporosis	MESH:D010024		Arsenic Trioxide|Cadmium|Curcumin|Estradiol|Ethanol|Genistein|Methotrexate|perfluorononanoic acid|perfluorooctanoic acid|Raloxifene Hydrochloride|Resveratrol|Zoledronic Acid	37.06	22
CYP27B1	1594	Osteoporosis, Postmenopausal	MESH:D015663		Calcitriol|Calcium|Cholecalciferol|Estradiol|Genistein|Quercetin|Raloxifene Hydrochloride|Vitamin D	37.05	18
BGLAP	632	Osteoporosis, Postmenopausal	MESH:D015663		Alendronate|Calcitriol|Cholecalciferol|Estradiol|Genistein|Quercetin|Raloxifene Hydrochloride|Resveratrol|Vitamin D	36.98	20
CD86	942	Osteoporosis	MESH:D010024		Arsenic Trioxide|caffeic acid phenethyl ester|Estradiol|Freund's Adjuvant|Genistein|glyphosate|Levonorgestrel|Lipopolysaccharides|Methamphetamine|Methotrexate|Plant Extracts|Raloxifene Hydrochloride|Resveratrol|Tretinoin|Zoledronic Acid	36.98	22
IL15	3600	Osteoporosis	MESH:D010024		Aluminum|Arsenic Trioxide|Cadmium|Dexamethasone|Estradiol|Freund's Adjuvant|Genistein|glyphosate|Lipopolysaccharides|notoginsenoside R1|Tretinoin|Trinitrobenzenesulfonic Acid	36.96	21
MAP2K3	5606	Osteoporosis	MESH:D010024		Arsenic Trioxide|Curcumin|Dexamethasone|Estradiol|Ethanol|Genistein|glyphosate|Lipopolysaccharides|Methamphetamine|Methotrexate|Raloxifene Hydrochloride|Resveratrol	36.96	23
RACGAP1	29127	Osteoporosis	MESH:D010024		Arsenic Trioxide|Cadmium|Dexamethasone|Estradiol|Genistein|Glucosamine|Isoflavones|Lithium|Methamphetamine|Plant Extracts|Raloxifene Hydrochloride|Resveratrol	36.96	28
ITGB1	3688	Osteoporosis	MESH:D010024		Arsenic Trioxide|Cadmium|Curcumin|Dexamethasone|Estradiol|Ethanol|Genistein|glyphosate|Lipopolysaccharides|Methotrexate|notoginsenoside R1|Raloxifene Hydrochloride|Resveratrol|Tretinoin	36.95	29
ANXA1	301	Osteoporosis	MESH:D010024		Arsenic Trioxide|Cadmium|Calcium|Dexamethasone|Estradiol|Ethanol|Genistein|Iron|Isoflavones|Lipopolysaccharides|perfluorooctanoic acid|Resveratrol|Tretinoin|Trinitrobenzenesulfonic Acid	36.89	26
CTSH	1512	Osteoporosis	MESH:D010024		Arsenic Trioxide|Cadmium|Dexamethasone|Estradiol|Ethanol|Genistein|glyphosate|Methamphetamine|perfluorooctanoic acid|Raloxifene Hydrochloride|Resveratrol|Tretinoin	36.87	27
CSRP3	8048	Osteoporosis	MESH:D010024		Arsenic Trioxide|Dexamethasone|Estradiol|Genistein|Methotrexate|perfluorohexanesulfonic acid|perfluorononanoic acid|perfluorooctanoic acid|Polyphenols|Resveratrol|Tretinoin	36.81	14
UBE2D2	7322	Osteoporosis	MESH:D010024		Aluminum|Arsenic Trioxide|Cadmium|Caffeine|Calcium|Estradiol|glyphosate|Lipopolysaccharides|Methamphetamine|Tretinoin	36.73	20
HNRNPAB	3182	Osteoporosis	MESH:D010024		Dexamethasone|Estradiol|Estrogens|Flavonoids|Genistein|glyphosate|Methotrexate|perfluorooctanoic acid|Plant Extracts|Resveratrol|Tretinoin	36.69	18
TLR3	7098	Osteoporosis	MESH:D010024		Arsenic Trioxide|Dexamethasone|Estradiol|Ethanol|Freund's Adjuvant|Lipopolysaccharides|Methamphetamine|Methotrexate|perfluorononanoic acid|perfluorooctanoic acid|Resveratrol|Tretinoin	36.69	15
EPHX2	2053	Osteoporosis	MESH:D010024		Arsenic Trioxide|Calcium|Dexamethasone|Ethanol|Flavonoids|Genistein|glyphosate|Lipopolysaccharides|Methamphetamine|perfluorononanoic acid|perfluorooctanoic acid|Resveratrol|Tretinoin|Zoledronic Acid	36.65	17
NCOA2	10499	Osteoporosis	MESH:D010024		Arsenic Trioxide|Dexamethasone|eldecalcitol|Estradiol|Ethanol|Genistein|Lipopolysaccharides|Methamphetamine|Methotrexate|perfluorooctanoic acid|Raloxifene Hydrochloride|Resveratrol|Tretinoin	36.65	24
CTH	1491	Osteoporosis	MESH:D010024		adefovir dipivoxil|Arsenic Trioxide|Cadmium|Caffeine|Dexamethasone|Estradiol|Ethanol|Genistein|glyphosate|Lipopolysaccharides|Methotrexate|perfluorononanoic acid|perfluorooctanoic acid|Zoledronic Acid	36.6	24
E2F1	1869	Osteoporosis	MESH:D010024		Arsenic Trioxide|Cadmium|Caffeine|Curcumin|Estradiol|glyphosate|Heparin|Iron|Lipopolysaccharides|Melatonin|Methotrexate|Plant Extracts|Resveratrol|Tretinoin	36.6	27
MYD88	4615	Osteoporosis	MESH:D010024		Arsenic Trioxide|Curcumin|Dexamethasone|Ethanol|Genistein|Lipopolysaccharides|Melatonin|Methamphetamine|Methotrexate|Plant Extracts|platycodin D|Resveratrol|Tretinoin|Trinitrobenzenesulfonic Acid	36.6	18
PPP1R1B	84152	Osteoporosis	MESH:D010024		Adrenocorticotropic Hormone|Cadmium|Curcumin|Estradiol|Ethanol|Genistein|Iron|Methamphetamine|Methotrexate|Resveratrol|Tretinoin|Zoledronic Acid	36.6	19
TOP1	7150	Osteoporosis	MESH:D010024		Arsenic Trioxide|Berberine|Estradiol|Ethanol|Flavonoids|Lipopolysaccharides|Methotrexate|Plant Extracts|Polyphenols|Raloxifene Hydrochloride|Resveratrol|Tretinoin	36.6	19
AOX1	316	Osteoporosis	MESH:D010024		Dexamethasone|Estradiol|Ethanol|Isoflavones|Lipopolysaccharides|Melatonin|Methamphetamine|Methotrexate|Methylprednisolone|perfluorooctanoic acid|Prednisolone|Raloxifene Hydrochloride|Resveratrol	36.58	26
ESR2	2100	Osteoporosis, Postmenopausal	MESH:D015663		17 alpha-Hydroxyprogesterone Caproate|bazedoxifene|Dehydroepiandrosterone|Drugs, Chinese Herbal|Estradiol|Genistein|Norethindrone Acetate|Quercetin|Raloxifene Hydrochloride|Resveratrol|tibolone	36.54	21
ISG15	9636	Osteoporosis	MESH:D010024		Arsenic Trioxide|Cadmium|Dexamethasone|Estradiol|Freund's Adjuvant|Genistein|Lipopolysaccharides|Methamphetamine|Methotrexate|Methylprednisolone|Prednisolone|Tretinoin|Trinitrobenzenesulfonic Acid	36.51	23
MUC1	4582	Osteoporosis	MESH:D010024		Alendronate|Cadmium|caffeic acid phenethyl ester|Dexamethasone|Estradiol|Flavonoids|Genistein|Lipopolysaccharides|Plant Extracts|Raloxifene Hydrochloride|Resveratrol|Tretinoin	36.51	33
IL17A	3605	Osteoporosis	MESH:D010024		Arsenic Trioxide|Cadmium|Dexamethasone|Estradiol|Ethanol|Freund's Adjuvant|Genistein|Lipopolysaccharides|Methotrexate|Plant Extracts|platycodin D|Prednisolone|Resveratrol|Trinitrobenzenesulfonic Acid	36.48	24
ALDH1A1	216	Osteoporosis	MESH:D010024		Aluminum|Arsenic Trioxide|Cadmium|Caffeine|Calcium|Curcumin|Dexamethasone|Estradiol|Ethanol|Genistein|Lipopolysaccharides|Methamphetamine|Methotrexate|perfluorooctanoic acid|Resveratrol|Tretinoin	36.44	29
IRS2	8660	Osteoporosis	MESH:D010024		Cadmium|Curcumin|Dexamethasone|Estradiol|Ethanol|Flavonoids|Genistein|Lipopolysaccharides|Melatonin|perfluorononanoic acid|Plant Extracts|Resveratrol|Tretinoin	36.44	22
NCF1	653361	Osteoporosis	MESH:D010024		Arsenic Trioxide|Cadmium|Calcium|Dexamethasone|Estradiol|Ethanol|Lipopolysaccharides|Losartan|Methamphetamine|Nebivolol|Plant Extracts|Polyphenols|Resveratrol|Tretinoin	36.43	25
KYNU	8942	Osteoporosis	MESH:D010024		Arsenic Trioxide|Cadmium|Curcumin|Estradiol|Flavonoids|Genistein|Methamphetamine|perfluorooctanoic acid|Plant Extracts|Resveratrol|Tretinoin|Zoledronic Acid	36.42	18
CXCL5	6374	Osteoporosis	MESH:D010024		Arsenic Trioxide|Cadmium|Calcium|Dexamethasone|Estradiol|Genistein|Glucosamine|Lipopolysaccharides|Plant Extracts|Raloxifene Hydrochloride|Resveratrol|Trinitrobenzenesulfonic Acid|Zoledronic Acid	36.37	29
UBB	7314	Osteoporosis	MESH:D010024		Cadmium|Caffeine|Calcium|Dexamethasone|Estradiol|Ethanol|Flavonoids|glyphosate|Melatonin|Raloxifene Hydrochloride|Resveratrol	36.34	29
CD38	952	Osteoporosis	MESH:D010024		Aluminum|Arsenic Trioxide|Calcium|Dexamethasone|Estradiol|Ethanol|Flavonoids|Genistein|Lipopolysaccharides|Methotrexate|Resveratrol|Tretinoin	36.33	19
P2RX7	5027	Osteoporosis	MESH:D010024		Berberine|Cadmium|Calcium|Ethanol|Freund's Adjuvant|Genistein|icariin|Iron|Lipopolysaccharides|perfluorononanoic acid|Resveratrol|Trinitrobenzenesulfonic Acid	36.33	20
ENO2	2026	Osteoporosis	MESH:D010024		Aluminum|Cadmium|Dexamethasone|Estradiol|Ethanol|Genistein|Melatonin|Methamphetamine|Methotrexate|perfluorooctanoic acid|Raloxifene Hydrochloride|Resveratrol|Tretinoin	36.3	28
TGFB3	7043	Osteoporosis	MESH:D010024		Cadmium|Dexamethasone|Estradiol|Estrogens|Freund's Adjuvant|Genistein|Lipopolysaccharides|ormeloxifene|perfluorooctanoic acid|Plant Extracts|Raloxifene Hydrochloride|Resveratrol|Tretinoin	36.3	31
TNFAIP3	7128	Osteoporosis	MESH:D010024		Arsenic Trioxide|Cadmium|Dexamethasone|Estradiol|Ethanol|kaempferol|Lipopolysaccharides|Melatonin|Methotrexate|perfluorononanoic acid|Plant Extracts|Raloxifene Hydrochloride|Resveratrol|Zoledronic Acid	36.26	29
ACSL3	2181	Osteoporosis	MESH:D010024		Caffeine|Ethanol|Flavonoids|Genistein|Iron|Isoflavones|Lipopolysaccharides|Methamphetamine|perfluorohexanesulfonic acid|perfluorooctanoic acid|Resveratrol|Zoledronic Acid	36.25	14
ABCC3	8714	Osteoporosis	MESH:D010024		alfacalcidol|Arsenic Trioxide|caffeic acid phenethyl ester|Caffeine|Dexamethasone|Estradiol|Ethanol|Flavonoids|Genistein|Lipopolysaccharides|Methotrexate|perfluorononanoic acid|perfluorooctanoic acid|Prednisone|Resveratrol|Tretinoin	36.24	20
CSF1	1435	Osteoporosis	MESH:D010024		Curcumin|Dexamethasone|Estradiol|Ethanol|Genistein|Glucosamine|Lipopolysaccharides|Methamphetamine|Methotrexate|Raloxifene Hydrochloride|Resveratrol|Risedronic Acid|Zoledronic Acid	36.23	23
EPOR	2057	Osteoporosis	MESH:D010024		Aluminum|Arsenic Trioxide|Enalapril|Estradiol|Genistein|Lipopolysaccharides|Methamphetamine|Plant Extracts|Raloxifene Hydrochloride|Resveratrol|Tretinoin	36.23	20
MAP2	4133	Osteoporosis	MESH:D010024		Arsenic Trioxide|Cadmium|Dexamethasone|Estradiol|Ethanol|ginsenoside Rg3|Melatonin|Methamphetamine|Methotrexate|Resveratrol|Risperidone|Tretinoin|Zoledronic Acid	36.23	21
SLC40A1	30061	Osteoporosis	MESH:D010024		Arsenic Trioxide|Cadmium|Dexamethasone|Estradiol|Ethanol|Iron|Lipopolysaccharides|Methamphetamine|perfluorononanoic acid|perfluorooctanoic acid|Resveratrol|Tretinoin|Zoledronic Acid	36.23	22
ACADM	34	Osteoporosis	MESH:D010024		Berberine|Cadmium|Dexamethasone|Estradiol|Ethanol|Flavonoids|Lipopolysaccharides|Methotrexate|perfluorooctanoic acid|Plant Extracts|Resveratrol|Tretinoin|Zoledronic Acid	36.16	22
EFEMP1	2202	Osteoporosis	MESH:D010024		Cadmium|Dexamethasone|Estradiol|Ethanol|Methotrexate|Methylprednisolone|perfluorooctanoic acid|Plant Extracts|Prednisolone|Raloxifene Hydrochloride|Resveratrol|Tretinoin	36.16	29
GPER1	2852	Osteoporosis	MESH:D010024		Arsenic Trioxide|Cadmium|Curcumin|Dexamethasone|Estradiol|Genistein|glyphosate|perfluorononanoic acid|Plant Extracts|Raloxifene Hydrochloride|Resveratrol|Tretinoin	36.16	28
NFIL3	4783	Osteoporosis	MESH:D010024		Aluminum|Cadmium|Dexamethasone|Estradiol|Genistein|glyphosate|Iron|Lipopolysaccharides|Methamphetamine|Methotrexate|perfluorononanoic acid|perfluorooctanoic acid|Raloxifene Hydrochloride	36.16	28
UBC	7316	Osteoporosis	MESH:D010024		Arsenic Trioxide|Cadmium|Caffeine|Curcumin|Dexamethasone|Estradiol|Flavonoids|glyphosate|Methamphetamine|perfluorooctanoic acid|Resveratrol|Trinitrobenzenesulfonic Acid	36.16	23
NR0B2	8431	Osteoporosis	MESH:D010024		caffeic acid phenethyl ester|Calcium|Dexamethasone|eldecalcitol|Estradiol|Ethanol|Genistein|glyphosate|Lipopolysaccharides|perfluorononanoic acid|perfluorooctanoic acid|Plant Extracts|Resveratrol|Tretinoin	36.15	20
CHI3L1	1116	Osteoporosis	MESH:D010024		Arsenic Trioxide|Cadmium|Dexamethasone|Estradiol|Glucosamine|Iron|Lipopolysaccharides|Methamphetamine|Resveratrol|Tretinoin|Trinitrobenzenesulfonic Acid	36.11	21
DRD1	1812	Osteoporosis	MESH:D010024		Aluminum|Cadmium|Calcium|Estradiol|Ethanol|Genistein|glyphosate|Iron|Lithium|Melatonin|Methamphetamine|Plant Extracts|Risperidone	36.1	23
RERG	85004	Osteoporosis	MESH:D010024		Arsenic Trioxide|Dexamethasone|Estradiol|Ethanol|Genistein|Methamphetamine|Raloxifene Hydrochloride|Resveratrol|Tretinoin|Zoledronic Acid	36.08	20
APAF1	317	Osteoporosis	MESH:D010024		Arsenic Trioxide|azadirachtin|Curcumin|Estradiol|Ethanol|Flavonoids|Genistein|glyphosate|Lipopolysaccharides|Methotrexate|perfluorononanoic acid|Plant Extracts|Resveratrol|Zoledronic Acid	36.04	15
F2R	2149	Osteoporosis	MESH:D010024		Arsenic Trioxide|Calcium|Curcumin|Dexamethasone|Estradiol|Ethanol|Genistein|Heparin|perfluorononanoic acid|Plant Extracts|Raloxifene Hydrochloride|Resveratrol|Tretinoin	36.03	29
IGFBP2	3485	Osteoporosis	MESH:D010024		Arsenic Trioxide|Cadmium|Calcium|Curcumin|Dexamethasone|Estradiol|Ethanol|Genistein|Lipopolysaccharides|Methamphetamine|perfluorooctanoic acid|Resveratrol|Tretinoin	36.03	24
SELENOP	6414	Osteoporosis	MESH:D010024		Aluminum|Arsenic Trioxide|Cadmium|Dexamethasone|Estradiol|Ethanol|Lipopolysaccharides|Methamphetamine|Methotrexate|perfluorooctanoic acid|Plant Extracts|Resveratrol|Tretinoin	36.03	23
SLC16A1	6566	Osteoporosis	MESH:D010024		Cadmium|Caffeine|Curcumin|Estradiol|Genistein|kaempferol|Methamphetamine|perfluorononanoic acid|perfluorooctanoic acid|Plant Extracts|Resveratrol|Tretinoin|Zoledronic Acid	36.03	21
KLRK1	22914	Osteoporosis	MESH:D010024		Arsenic Trioxide|Ethanol|Flavonoids|Genistein|Lipopolysaccharides|Methotrexate|Polyphenols|Raloxifene Hydrochloride|Resveratrol	36.01	15
PDHA1	5160	Osteoporosis	MESH:D010024		Arsenic Trioxide|Cadmium|Calcium|Dexamethasone|Estradiol|Ethanol|Genistein|Methamphetamine|perfluorooctanoic acid|Resveratrol|Tretinoin	36	22
ACSL4	2182	Osteoporosis	MESH:D010024		Aluminum|Caffeine|Dexamethasone|Estradiol|Ethanol|Methamphetamine|Methotrexate|perfluorohexanesulfonic acid|perfluorononanoic acid|perfluorooctanoic acid|Plant Extracts|Resveratrol	35.99	18
SLC1A3	6507	Osteoporosis	MESH:D010024		Aluminum|Curcumin|Dexamethasone|Estradiol|Ethanol|Genistein|Methamphetamine|perfluorooctanoic acid|Raloxifene Hydrochloride|Resveratrol|Tretinoin|Zoledronic Acid	35.99	22
MCM2	4171	Osteoporosis	MESH:D010024		Arsenic Trioxide|Berberine|Cadmium|Curcumin|Dexamethasone|Estradiol|Estrogens|Genistein|glyphosate|perfluorooctanoic acid|Resveratrol|Tretinoin|Zoledronic Acid	35.96	24
PDK1	5163	Osteoporosis	MESH:D010024		Arsenic Trioxide|Cadmium|Calcium|Curcumin|Dexamethasone|Estradiol|Ethanol|Lipopolysaccharides|Methotrexate|perfluorooctanoic acid|Polyphenols|Resveratrol|Tretinoin	35.96	23
BDKRB2	624	Osteoporosis	MESH:D010024		Aluminum|Calcium|Enalapril|Estradiol|Freund's Adjuvant|Genistein|Lipopolysaccharides|Plant Extracts|Polyphenols|Propranolol|Resveratrol|Tretinoin	35.91	16
CDC42	998	Osteoporosis	MESH:D010024		Arsenic Trioxide|Cadmium|Calcium|Dexamethasone|Estradiol|Ethanol|glyphosate|Polyphenols|Resveratrol|Risedronic Acid|Tretinoin|Zoledronic Acid	35.91	22
IFIT3	3437	Osteoporosis	MESH:D010024		Arsenic Trioxide|Estradiol|Genistein|Glucosamine|Lipopolysaccharides|Methamphetamine|Methotrexate|Methylprednisolone|Plant Extracts|Prednisolone|Resveratrol|Tretinoin	35.91	16
PLOD2	5352	Osteoporosis	MESH:D010024		Curcumin|Dexamethasone|Estradiol|Ethanol|Genistein|Methamphetamine|perfluorooctanoic acid|Resveratrol|tanshinone|Tretinoin|Trinitrobenzenesulfonic Acid|Zoledronic Acid	35.91	17
SPTAN1	6709	Osteoporosis	MESH:D010024		Arsenic Trioxide|Cadmium|Calcium|Dexamethasone|Estradiol|Ethanol|Methamphetamine|Methotrexate|Plant Extracts|Resveratrol|Tretinoin|Zoledronic Acid	35.91	23
DUSP6	1848	Osteoporosis	MESH:D010024		Alendronate|Cadmium|caffeic acid phenethyl ester|Dexamethasone|Estradiol|Ethanol|Genistein|glyphosate|Lipopolysaccharides|Methamphetamine|perfluorooctanoic acid|Raloxifene Hydrochloride|Tretinoin|Zoledronic Acid	35.87	34
HAMP	57817	Osteoporosis	MESH:D010024		Cadmium|caffeic acid phenethyl ester|Curcumin|Estradiol|Ethanol|Genistein|Heparin|Iron|Lipopolysaccharides|perfluorooctanoic acid|Plant Extracts|Resveratrol|Vitamin D	35.83	26
PDGFRA	5156	Osteoporosis	MESH:D010024		Cadmium|Dexamethasone|Estradiol|Ethanol|Genistein|Heparin|Melatonin|Methamphetamine|perfluorooctanoic acid|Raloxifene Hydrochloride|Resveratrol|Tretinoin|Zoledronic Acid	35.83	30
ACACB	32	Osteoporosis	MESH:D010024		Dexamethasone|Estradiol|Ethanol|Genistein|Iron|Methamphetamine|Methotrexate|perfluorooctanoic acid|Plant Extracts|Resveratrol|Tenofovir|Tretinoin	35.82	19
CXCL14	9547	Osteoporosis	MESH:D010024		Arsenic Trioxide|Cadmium|Curcumin|Estradiol|Genistein|Lipopolysaccharides|Methotrexate|perfluorooctanoic acid|Resveratrol|Tretinoin|Trinitrobenzenesulfonic Acid|Zoledronic Acid	35.82	18
ARPP19	10776	Osteoporosis	MESH:D010024		Arsenic Trioxide|Estradiol|Ethanol|Flavonoids|Methamphetamine|perfluorohexanesulfonic acid|perfluorononanoic acid|perfluorooctanoic acid|Plant Extracts|Polyphenols|Tretinoin	35.78	11
F11	2160	Osteoporosis	MESH:D010024		Aluminum|Cadmium|Estradiol|Ethanol|Genistein|glyphosate|Methotrexate|perfluorononanoic acid|perfluorooctanoic acid|Raloxifene Hydrochloride	35.78	21
RAP1A	5906	Osteoporosis	MESH:D010024		Alendronate|Calcium|Estradiol|Ethanol|glyphosate|Pamidronate|Raloxifene Hydrochloride|Resveratrol|Risedronic Acid|YM 529|Zoledronic Acid	35.78	27
SESN1	27244	Osteoporosis	MESH:D010024		adefovir dipivoxil|Arsenic Trioxide|Dexamethasone|Estradiol|Estrogens|Ethanol|Genistein|Isoflavones|Lipopolysaccharides|Methamphetamine|Resveratrol|Zoledronic Acid	35.74	19
DRD2	1813	Osteoporosis	MESH:D010024		Aluminum|Cadmium|Caffeine|Calcium|Curcumin|Estradiol|Ethanol|Iron|Lithium|Melatonin|Methamphetamine|Plant Extracts|Risperidone|Tea|Tretinoin	35.71	27
CCL7	6354	Osteoporosis	MESH:D010024		Aluminum|Arsenic Trioxide|Calcium|Dexamethasone|Estradiol|Ethanol|Glucosamine|Lipopolysaccharides|perfluorooctanoic acid|Polyphenols|Resveratrol|Tretinoin|Trinitrobenzenesulfonic Acid	35.7	19
AHSG	197	Osteoporosis	MESH:D010024		Aluminum|Dexamethasone|Genistein|glyphosate|Methotrexate|perfluorononanoic acid|perfluorooctanoic acid|Polyphenols|Resveratrol|Tretinoin|Zoledronic Acid	35.67	13
BASP1	10409	Osteoporosis	MESH:D010024		Arsenic Trioxide|Caffeine|Dexamethasone|Estradiol|Ethanol|Genistein|glyphosate|Lipopolysaccharides|Tretinoin|Trinitrobenzenesulfonic Acid|Zoledronic Acid	35.67	18
OLFM1	10439	Osteoporosis	MESH:D010024		Aluminum|Estradiol|Estrogens|Ethanol|Genistein|Methotrexate|perfluorooctanoic acid|Polyphenols|Raloxifene Hydrochloride|Resveratrol|Tretinoin	35.67	21
PTH1R	5745	Osteoporosis	MESH:D010024		Aluminum|Calcium|Dexamethasone|Enalapril|Estradiol|Genistein|Losartan|Methamphetamine|perfluorooctanoic acid|Tretinoin|Zoledronic Acid	35.67	16
TRAF2	7186	Osteoporosis	MESH:D010024		Arsenic Trioxide|Berberine|Curcumin|Estradiol|Ethanol|Lipopolysaccharides|Methamphetamine|perfluorooctanoic acid|Resveratrol|Tretinoin|Zoledronic Acid	35.67	13
UBE2I	7329	Osteoporosis	MESH:D010024		Aluminum|Arsenic Trioxide|Calcium|Dexamethasone|Estradiol|Ethanol|Flavonoids|Genistein|Lipopolysaccharides|Methotrexate|Tretinoin	35.67	18
ACO2	50	Osteoporosis	MESH:D010024		Aluminum|Arsenic Trioxide|Cadmium|Calcium|Curcumin|Dexamethasone|Estradiol|Ethanol|Iron|Methamphetamine|Methotrexate|perfluorooctanoic acid	35.66	24
IL23A	51561	Osteoporosis	MESH:D010024		Arsenic Trioxide|Berberine|Cadmium|Estradiol|Freund's Adjuvant|Lipopolysaccharides|Methotrexate|Methylprednisolone|Plant Extracts|Prednisolone|Trinitrobenzenesulfonic Acid|Zoledronic Acid	35.66	19
DNMT3A	1788	Osteoporosis	MESH:D010024		Arsenic Trioxide|Cadmium|Caffeine|Curcumin|Dexamethasone|Estradiol|Ethanol|Genistein|glyphosate|Methotrexate|perfluorooctanoic acid|Resveratrol|Tretinoin	35.63	24
S100A4	6275	Osteoporosis	MESH:D010024		andrographolide|Arsenic Trioxide|Dexamethasone|Estradiol|Ethanol|Lipopolysaccharides|Lithium|Losartan|Methamphetamine|Methotrexate|Resveratrol|Tretinoin|xanthohumol	35.63	17
CAMK2A	815	Osteoporosis	MESH:D010024		Aluminum|Arsenic Trioxide|Cadmium|Curcumin|Estradiol|Ethanol|glyphosate|Losartan|Methamphetamine|platycodin D|Resveratrol|Risperidone	35.57	18
EP300	2033	Osteoporosis	MESH:D010024		Aluminum|Arsenic Trioxide|Berberine|Cadmium|Curcumin|Dexamethasone|Estradiol|Ethanol|Genistein|glyphosate|kaempferol|Resveratrol|Tretinoin	35.57	22
PROS1	5627	Osteoporosis	MESH:D010024		Estradiol|Estrogens|Ethanol|Genistein|Levonorgestrel|Lipopolysaccharides|Methamphetamine|Methotrexate|perfluorooctanoic acid|Raloxifene Hydrochloride|Resveratrol|Tretinoin	35.49	22
SLC26A2	1836	Osteoporosis	MESH:D010024		Cadmium|Estradiol|Estrogens|Ethanol|Methamphetamine|Methotrexate|Raloxifene Hydrochloride|Resveratrol|Tretinoin|Trinitrobenzenesulfonic Acid	35.48	24
BTG2	7832	Osteoporosis	MESH:D010024		adefovir dipivoxil|Arsenic Trioxide|Dexamethasone|Estradiol|Ethanol|Genistein|Lipopolysaccharides|Melatonin|Methamphetamine|Methotrexate|Plant Extracts|Resveratrol|Tretinoin|Zoledronic Acid	35.44	20
DNAJB1	3337	Osteoporosis	MESH:D010024		Arsenic Trioxide|Cadmium|Dexamethasone|Estradiol|Ethanol|glyphosate|Lipopolysaccharides|Methamphetamine|Methotrexate|perfluorooctanoic acid|Raloxifene Hydrochloride|Resveratrol|Tretinoin	35.44	28
CHEK1	1111	Osteoporosis	MESH:D010024		Arsenic Trioxide|Berberine|Cadmium|Caffeine|Curcumin|Estradiol|Flavonoids|Genistein|glyphosate|kaempferol|Methotrexate|Plant Extracts|Resveratrol|Tretinoin	35.39	22
EIF2AK3	9451	Osteoporosis	MESH:D010024		Arsenic Trioxide|Cadmium|Calcium|Estradiol|Ethanol|Exenatide|Glucosamine|Lipopolysaccharides|Melatonin|Methamphetamine|Plant Extracts|platycodin D|Resveratrol|Tretinoin	35.39	23
ATG12	9140	Osteoporosis	MESH:D010024		Arsenic Trioxide|Cadmium|Dexamethasone|Ethanol|glyphosate|Lipopolysaccharides|Methotrexate|perfluorooctanoic acid|Plant Extracts|Resveratrol|Tretinoin	35.35	19
ITGA1	3672	Osteoporosis	MESH:D010024		Berberine|Estradiol|Ethanol|Freund's Adjuvant|Genistein|Methamphetamine|Methotrexate|perfluorooctanoic acid|Resveratrol|Tretinoin|Zoledronic Acid	35.35	12
CLSTN1	22883	Osteoporosis	MESH:D010024		Arsenic Trioxide|Caffeine|Dexamethasone|Estradiol|Ethanol|Genistein|glyphosate|Methamphetamine|Methotrexate|Raloxifene Hydrochloride	35.33	23
ABCB1B	18669	Osteoporosis	MESH:D010024		Berberine|Curcumin|Dexamethasone|Estradiol|Genistein|Lipopolysaccharides|Lithium|Methotrexate|perfluorooctanoic acid|Prednisone|Resveratrol|Risperidone|Tretinoin	35.31	18
KRT19	3880	Osteoporosis	MESH:D010024		Arsenic Trioxide|Cadmium|Dexamethasone|Estradiol|Ethanol|Genistein|Isoflavones|Melatonin|Methamphetamine|perfluorooctanoic acid|Plant Extracts|Resveratrol|Tretinoin	35.31	23
ATF4	468	Osteoporosis	MESH:D010024		Arsenic Trioxide|Cadmium|Dexamethasone|Estradiol|Ethanol|Glucosamine|glyphosate|Lipopolysaccharides|Melatonin|Methamphetamine|perfluorononanoic acid|perfluorooctanoic acid|Resveratrol|Tretinoin|Zoledronic Acid	35.27	23
CTSL	1514	Osteoporosis	MESH:D010024		Arsenic Trioxide|Caffeine|Dexamethasone|Estradiol|Ethanol|Flavonoids|Genistein|glyphosate|Lipopolysaccharides|Methotrexate|Plant Extracts|Pyruvaldehyde|Tretinoin	35.25	20
ITGA5	3678	Osteoporosis	MESH:D010024		Cadmium|Dexamethasone|Estradiol|Ethanol|Genistein|glyphosate|Lipopolysaccharides|Methotrexate|perfluorononanoic acid|perfluorooctanoic acid|Resveratrol|Tretinoin	35.25	20
SCNN1A	6337	Osteoporosis	MESH:D010024		Cadmium|Dexamethasone|Estradiol|Estrogens|Ethanol|Flavonoids|Genistein|glyphosate|Lithium|Propranolol|Raloxifene Hydrochloride|Tretinoin	35.25	29
ASIC1	41	Osteoporosis	MESH:D010024		Arsenic Trioxide|Calcium|Dexamethasone|Ethanol|Flavonoids|Freund's Adjuvant|perfluorooctanoic acid|Plant Extracts|Tretinoin|Zoledronic Acid	35.19	14
TGFB2	7042	Osteoporosis	MESH:D010024		caffeic acid phenethyl ester|Dexamethasone|Enalapril|Estradiol|Ethanol|Freund's Adjuvant|Genistein|Lipopolysaccharides|Methotrexate|Raloxifene Hydrochloride|Resveratrol|Tretinoin|Trinitrobenzenesulfonic Acid|Zoledronic Acid	35.18	22
XIAP	331	Osteoporosis	MESH:D010024		andrographolide|Arsenic Trioxide|Cadmium|caffeic acid phenethyl ester|Curcumin|Dexamethasone|Estradiol|Ethanol|Genistein|glyphosate|Lipopolysaccharides|Plant Extracts|Resveratrol|Tretinoin|Zoledronic Acid	35.18	24
ADA	100	Osteoporosis	MESH:D010024		Adrenocorticotropic Hormone|caffeic acid phenethyl ester|Caffeine|Dexamethasone|Estradiol|Ethanol|Genistein|Methotrexate|naringin|Plant Extracts|Propranolol|Tretinoin	35.17	19
STIP1	10963	Osteoporosis	MESH:D010024		Arsenic Trioxide|Cadmium|Caffeine|Dexamethasone|Estradiol|Ethanol|Heparin|Lithium|Methamphetamine|perfluorooctanoic acid|Plant Extracts|Resveratrol	35.17	27
TXNRD1	7296	Osteoporosis	MESH:D010024		Arsenic Trioxide|Cadmium|Caffeine|Curcumin|Dexamethasone|Estradiol|Ethanol|Genistein|Iron|Isoflavones|Methotrexate|perfluorooctanoic acid|Plant Extracts|Raloxifene Hydrochloride|Resveratrol|Tretinoin	35.17	35
DUSP2	1844	Osteoporosis	MESH:D010024		Aluminum|Arsenic Trioxide|Dexamethasone|Estradiol|Genistein|glyphosate|Lipopolysaccharides|Methamphetamine|Methotrexate|Raloxifene Hydrochloride|Tretinoin	35.14	22
GDA	9615	Osteoporosis	MESH:D010024		Arsenic Trioxide|Curcumin|Dexamethasone|Estradiol|Ethanol|Flavonoids|Genistein|Methamphetamine|perfluorononanoic acid|Plant Extracts|Trinitrobenzenesulfonic Acid	35.14	16
OLFML3	56944	Osteoporosis	MESH:D010024		Arsenic Trioxide|Dexamethasone|Estradiol|Ethanol|Genistein|Isoflavones|Levonorgestrel|Methamphetamine|Plant Extracts|Resveratrol|Tretinoin	35.14	17
PPIF	10105	Osteoporosis	MESH:D010024		Arsenic Trioxide|Cadmium|Curcumin|Estradiol|Estrogens|Ethanol|Genistein|Methotrexate|perfluorooctanoic acid|Resveratrol|Tretinoin	35.14	19
TP53INP1	94241	Osteoporosis	MESH:D010024		adefovir dipivoxil|Arsenic Trioxide|Estradiol|Estrogens|Genistein|Methotrexate|Plant Extracts|Raloxifene Hydrochloride|Resveratrol|Tretinoin|Zoledronic Acid	35.14	21
CST3	1471	Osteoporosis	MESH:D010024		Arsenic Trioxide|Cadmium|Caffeine|Dexamethasone|Ethanol|Flavonoids|Genistein|Nandrolone Decanoate|perfluorooctanoic acid|Resveratrol|Tretinoin|Zoledronic Acid	35.09	21
TPM3	7170	Osteoporosis	MESH:D010024		Arsenic Trioxide|Cadmium|Dexamethasone|Estradiol|Ethanol|Genistein|Lipopolysaccharides|Methamphetamine|perfluorooctanoic acid|Polyphenols|Resveratrol|Tretinoin	35.09	20
XRCC1	7515	Osteoporosis	MESH:D010024		Curcumin|Dexamethasone|Ethanol|Flavonoids|Genistein|Lipopolysaccharides|Methamphetamine|Plant Extracts|Polyphenols|Resveratrol|Tea|Tretinoin	35.09	13
CASP4	837	Osteoporosis	MESH:D010024		Arsenic Trioxide|Curcumin|Dexamethasone|Estradiol|Glucosamine|Lipopolysaccharides|Lithium|Methamphetamine|perfluorooctanoic acid|platycodin D|Raloxifene Hydrochloride|Resveratrol|Trinitrobenzenesulfonic Acid	35.06	24
MAP1LC3B	81631	Osteoporosis	MESH:D010024		Arsenic Trioxide|Cadmium|Caffeine|Dexamethasone|Ethanol|Flavonoids|Iron|Lipopolysaccharides|Melatonin|Methotrexate|perfluorooctanoic acid|platycodin D|Resveratrol|Tretinoin|Trinitrobenzenesulfonic Acid	35.05	25
ATAD2	29028	Osteoporosis	MESH:D010024		adefovir dipivoxil|Arsenic Trioxide|Dexamethasone|Estradiol|Ethanol|Genistein|perfluorononanoic acid|perfluorooctanoic acid|Plant Extracts|Resveratrol|Tretinoin	35.04	16
METTL7A	25840	Osteoporosis	MESH:D010024		Curcumin|Dexamethasone|Estradiol|Ethanol|Genistein|perfluorooctanoic acid|Plant Extracts|Raloxifene Hydrochloride|Resveratrol|Tretinoin|Trinitrobenzenesulfonic Acid	35.04	23
ACAA2	10449	Osteoporosis	MESH:D010024		Arsenic Trioxide|Cadmium|Dexamethasone|Estradiol|Ethanol|Genistein|Lipopolysaccharides|Methotrexate|perfluorohexanesulfonic acid|perfluorooctanoic acid|Resveratrol|Tretinoin	35.02	20
SDC4	6385	Osteoporosis	MESH:D010024		Arsenic Trioxide|caffeic acid phenethyl ester|Dexamethasone|Estradiol|Ethanol|Glucosamine|glyphosate|Heparin|Methamphetamine|perfluorooctanoic acid|Tretinoin|Zoledronic Acid	35.02	19
COL18A1	80781	Osteoporosis	MESH:D010024		caffeic acid phenethyl ester|Calcium|Dexamethasone|Estradiol|Flavonoids|Genistein|Heparin|perfluorooctanoic acid|Plant Extracts|Resveratrol|Tretinoin|Zoledronic Acid	34.94	20
EIF4E	1977	Osteoporosis	MESH:D010024		Arsenic Trioxide|Caffeine|Dexamethasone|Estradiol|Flavonoids|Genistein|Lipopolysaccharides|Methamphetamine|perfluorooctanoic acid|Plant Extracts|Resveratrol|Tretinoin	34.94	19
IFIT1	3434	Osteoporosis	MESH:D010024		Cadmium|Dexamethasone|Estradiol|Genistein|Glucosamine|Lipopolysaccharides|Methylprednisolone|perfluorooctanoic acid|Plant Extracts|Prednisolone|Tretinoin|Trinitrobenzenesulfonic Acid	34.94	23
MMP12	4321	Osteoporosis	MESH:D010024		Arsenic Trioxide|Dexamethasone|Estradiol|Ethanol|Genistein|Glucosamine|Lipopolysaccharides|Methotrexate|Methylprednisolone|Prednisolone|Raloxifene Hydrochloride|Trinitrobenzenesulfonic Acid	34.94	25
RPL6	6128	Osteoporosis	MESH:D010024		Arsenic Trioxide|Dexamethasone|Estradiol|Ethanol|Flavonoids|glyphosate|perfluorooctanoic acid|Plant Extracts|Polyphenols|Raloxifene Hydrochloride|Resveratrol	34.94	22
SLC37A4	2542	Osteoporosis	MESH:D010024		Arsenic Trioxide|Cadmium|Curcumin|Dexamethasone|Estradiol|Glucosamine|Methamphetamine|Methotrexate|perfluorononanoic acid|perfluorooctanoic acid|Zoledronic Acid	34.94	19
ACLY	47	Osteoporosis	MESH:D010024		Aluminum|Caffeine|Curcumin|Dexamethasone|Estradiol|Ethanol|Flavonoids|Genistein|Methamphetamine|Methotrexate|perfluorooctanoic acid|Plant Extracts|Resveratrol	34.93	20
CCND2	894	Osteoporosis	MESH:D010024		Arsenic Trioxide|Berberine|Dexamethasone|Estradiol|Ethanol|Genistein|Lipopolysaccharides|Lithium|Methotrexate|perfluorononanoic acid|Plant Extracts|Polyphenols|Resveratrol|Tretinoin	34.88	19
AURKA	6790	Osteoporosis	MESH:D010024		Arsenic Trioxide|Cadmium|Curcumin|Estradiol|Estrogens|Ethanol|Flavonoids|Genistein|Methotrexate|perfluorononanoic acid|Plant Extracts|Raloxifene Hydrochloride|Resveratrol	34.87	27
PRKACA	5566	Osteoporosis	MESH:D010024		Cadmium|caffeic acid phenethyl ester|Caffeine|Dexamethasone|Estradiol|Ethanol|Genistein|glyphosate|Methamphetamine|perfluorooctanoic acid|Plant Extracts|Resveratrol	34.86	23
ARHGDIA	396	Osteoporosis	MESH:D010024		Aluminum|Cadmium|Estradiol|Ethanol|Genistein|Heparin|Methamphetamine|Methotrexate|Resveratrol|Tretinoin|Zoledronic Acid	34.84	20
FLT1	2321	Osteoporosis	MESH:D010024		andrographolide|Arsenic Trioxide|Cadmium|Curcumin|Dexamethasone|Estradiol|Ethanol|Flavonoids|Lipopolysaccharides|Losartan|Methamphetamine|Resveratrol|Tretinoin	34.81	22
GSTA1	2938	Osteoporosis	MESH:D010024		Arsenic Trioxide|Cadmium|Dexamethasone|Estradiol|Ethanol|Genistein|Iron|kaempferol|Lipopolysaccharides|Methotrexate|perfluorooctanoic acid|Plant Extracts|Resveratrol|Tea|xanthohumol	34.8	25
TCF4	6925	Osteoporosis	MESH:D010024		Arsenic Trioxide|Cadmium|Estradiol|Ethanol|Flavonoids|Genistein|glyphosate|Lipopolysaccharides|Methamphetamine|perfluorooctanoic acid|Resveratrol|Tretinoin	34.78	18
ADAMTS4	9507	Osteoporosis	MESH:D010024		Arsenic Trioxide|Curcumin|Dexamethasone|Estradiol|Ethanol|Genistein|Glucosamine|Plant Extracts|Resveratrol|Tretinoin	34.77	16
ARNT	405	Osteoporosis	MESH:D010024		Curcumin|Dexamethasone|Estradiol|Ethanol|Genistein|Iron|kaempferol|Methamphetamine|Methotrexate|perfluorooctanoic acid|Plant Extracts|Resveratrol|Tretinoin	34.75	20
ACTG2	72	Osteoporosis	MESH:D010024		Aluminum|Arsenic Trioxide|Cadmium|Dexamethasone|Estradiol|Ethanol|Genistein|glyphosate|Losartan|Tretinoin|Zoledronic Acid	34.74	20
TDO2	6999	Osteoporosis	MESH:D010024		Aluminum|andrographolide|anthranilic acid|Caffeine|Dexamethasone|Estradiol|Ethanol|Genistein|Lipopolysaccharides|Melatonin|Resveratrol	34.74	18
HPCA	3208	Osteoporosis	MESH:D010024		Arsenic Trioxide|Calcium|Ethanol|Genistein|Methamphetamine|Plant Extracts|Polyphenols|Propranolol|Tretinoin	34.73	12
LRP1	4035	Osteoporosis	MESH:D010024		Aluminum|Arsenic Trioxide|Cadmium|Dexamethasone|Estradiol|Ethanol|Lipopolysaccharides|Melatonin|Methamphetamine|perfluorooctanoic acid|Resveratrol|tanshinone	34.71	21
MVD	4597	Osteoporosis	MESH:D010024		Caffeine|Curcumin|Ethanol|Flavonoids|Genistein|Glucosamine|Iron|Methamphetamine|perfluorononanoic acid|perfluorooctanoic acid|Polyphenols|Zoledronic Acid	34.71	14
SPP1	6696	Osteoporosis, Postmenopausal	MESH:D015663		Calcitriol|Calcium|Cholecalciferol|Drugs, Chinese Herbal|Estradiol|Genistein|Quercetin|Raloxifene Hydrochloride|Resveratrol|Vitamin D	34.7	20
ACAN	176	Osteoporosis	MESH:D010024		Berberine|caffeic acid phenethyl ester|Caffeine|Dexamethasone|Ethanol|Glucosamine|Melatonin|Plant Extracts|Resveratrol|Tretinoin	34.64	15
ATP2B4	493	Osteoporosis	MESH:D010024		Aluminum|Calcium|Dexamethasone|Estradiol|Ethanol|Flavonoids|Methamphetamine|Methotrexate|perfluorononanoic acid|Plant Extracts|Tretinoin	34.64	18
PTPRU	10076	Osteoporosis	MESH:D010024		Aluminum|Cadmium|Dexamethasone|Estradiol|Ethanol|Genistein|Methamphetamine|perfluorooctanoic acid|Plant Extracts|Tretinoin	34.64	20
SERPINA1	5265	Osteoporosis	MESH:D010024		Arsenic Trioxide|Cadmium|Caffeine|Dexamethasone|Estradiol|Genistein|glyphosate|Lipopolysaccharides|perfluorooctanoic acid|Plant Extracts|Resveratrol|Zoledronic Acid	34.63	24
NREP	9315	Osteoporosis	MESH:D010024		adefovir dipivoxil|Arsenic Trioxide|Dexamethasone|Estradiol|Ethanol|Freund's Adjuvant|Genistein|perfluorooctanoic acid|Raloxifene Hydrochloride|Resveratrol|Tretinoin|Zoledronic Acid	34.56	22
WNT5A	7474	Osteoporosis, Postmenopausal	MESH:D015663		Calcitriol|Calcium|Cholecalciferol|Drugs, Chinese Herbal|Estradiol|Genistein|Raloxifene Hydrochloride|Resveratrol	34.55	18
FGF9	2254	Osteoporosis	MESH:D010024		Alendronate|Calcium|Estradiol|Estrogens|Glucosamine|Lipopolysaccharides|Melatonin|Plant Extracts|Raloxifene Hydrochloride|Tretinoin|Zoledronic Acid	34.54	30
P4HA1	5033	Osteoporosis	MESH:D010024		adefovir dipivoxil|Arsenic Trioxide|Ethanol|Iron|Lipopolysaccharides|Methamphetamine|Methotrexate|perfluorooctanoic acid|Plant Extracts|Resveratrol|Zoledronic Acid	34.54	13
SLC6A1	6529	Osteoporosis	MESH:D010024		Dexamethasone|Estradiol|Ethanol|Genistein|glyphosate|Iron|Lipopolysaccharides|Methamphetamine|perfluorononanoic acid|perfluorooctanoic acid	34.5	15
CDKN2C	1031	Osteoporosis	MESH:D010024		Arsenic Trioxide|Cadmium|caffeic acid phenethyl ester|Dexamethasone|Estradiol|Genistein|Isoflavones|kaempferol|perfluorononanoic acid|Polyphenols|Resveratrol|Tretinoin	34.48	20
PTPN1	5770	Osteoporosis	MESH:D010024		anthranilic acid|Arsenic Trioxide|caffeic acid phenethyl ester|Dexamethasone|Estradiol|Ethanol|Flavonoids|Genistein|Lipopolysaccharides|Plant Extracts|Pyruvaldehyde|Resveratrol	34.48	16
FSTL1	11167	Osteoporosis	MESH:D010024		Curcumin|Dexamethasone|Estradiol|Ethanol|Genistein|Methotrexate|perfluorooctanoic acid|Resveratrol|Tretinoin|Trinitrobenzenesulfonic Acid|Zoledronic Acid	34.45	16
INSR	3643	Osteoporosis	MESH:D010024		Cadmium|Caffeine|Curcumin|Dexamethasone|Estradiol|Ethanol|Melatonin|Methamphetamine|Methotrexate|Plant Extracts|Pyruvaldehyde|Resveratrol|Tretinoin	34.45	25
IRAK2	3656	Osteoporosis	MESH:D010024		Cadmium|Curcumin|Estradiol|Genistein|glyphosate|Lipopolysaccharides|Methamphetamine|perfluorononanoic acid|Plant Extracts|Resveratrol|Zoledronic Acid	34.45	18
NOLC1	9221	Osteoporosis	MESH:D010024		Arsenic Trioxide|Dexamethasone|Estradiol|Estrogens|Ethanol|Methamphetamine|Methotrexate|perfluorooctanoic acid|Plant Extracts|Resveratrol|Tretinoin	34.45	19
RELA	5970	Osteoporosis, Postmenopausal	MESH:D015663		apigenin-6,8-di-C-glycopyranoside|bazedoxifene|Calcitriol|Cholecalciferol|Dehydroepiandrosterone|Drugs, Chinese Herbal|Estradiol|Genistein|Ospemifene|Quercetin|Raloxifene Hydrochloride|Resveratrol|Vitamin D	34.44	24
GADD45G	10912	Osteoporosis	MESH:D010024		Cadmium|Dexamethasone|Estradiol|Ethanol|Genistein|glyphosate|Methamphetamine|Methotrexate|perfluorononanoic acid|perfluorooctanoic acid|Resveratrol|Tretinoin|Zoledronic Acid	34.39	21
MET	4233	Osteoporosis	MESH:D010024		Arsenic Trioxide|Cadmium|Estradiol|Ethanol|Genistein|Heparin|kaempferol|Lipopolysaccharides|Methotrexate|Methylprednisolone|Plant Extracts|Prednisolone|Resveratrol|Tretinoin	34.39	25
MMP2	4313	Osteoporosis, Postmenopausal	MESH:D015663		Alendronate|apigenin-6,8-di-C-glycopyranoside|Calcitriol|Cholecalciferol|Drugs, Chinese Herbal|Estradiol|Genistein|Iron, Dietary|Quercetin|Raloxifene Hydrochloride|Resveratrol	34.36	23
CD40LG	959	Osteoporosis	MESH:D010024		Arsenic Trioxide|Curcumin|Estradiol|Ethanol|glyphosate|Heparin|Lipopolysaccharides|Polyphenols|Resveratrol|Tretinoin|Zoledronic Acid	34.35	15
SLC4A4	8671	Osteoporosis	MESH:D010024		Dexamethasone|Estradiol|Ethanol|Flavonoids|Glucosamine|Methamphetamine|perfluorooctanoic acid|Resveratrol|Tretinoin|Trinitrobenzenesulfonic Acid|Zoledronic Acid	34.35	16
PMAIP1	5366	Osteoporosis	MESH:D010024		adefovir dipivoxil|Arsenic Trioxide|Cadmium|Curcumin|Estradiol|Ethanol|Genistein|glyphosate|Lipopolysaccharides|Methotrexate|perfluorononanoic acid|Raloxifene Hydrochloride|Resveratrol|Tretinoin	34.34	26
HAVCR1	26762	Osteoporosis	MESH:D010024		Aluminum|Cadmium|Curcumin|Ethanol|glyphosate|Lipopolysaccharides|Losartan|Melatonin|Resveratrol|Tenofovir|Trinitrobenzenesulfonic Acid|Zoledronic Acid	34.33	16
HES1	3280	Osteoporosis	MESH:D010024		Arsenic Trioxide|Calcium|Curcumin|Dexamethasone|Estradiol|Flavonoids|Genistein|glyphosate|Methamphetamine|Methotrexate|Resveratrol|Tretinoin|Zoledronic Acid	34.33	19
SLC10A1	6554	Osteoporosis	MESH:D010024		Dexamethasone|Estradiol|Ethanol|Flavonoids|Genistein|Lipopolysaccharides|Methamphetamine|Methotrexate|perfluorohexanesulfonic acid|perfluorononanoic acid|perfluorooctanoic acid|Tretinoin|Trinitrobenzenesulfonic Acid	34.33	16
SLC7A5	8140	Osteoporosis	MESH:D010024		Dexamethasone|Estradiol|Ethanol|Flavonoids|Genistein|Lipopolysaccharides|Methamphetamine|perfluorononanoic acid|perfluorooctanoic acid|Raloxifene Hydrochloride|Resveratrol|Tretinoin|Zoledronic Acid	34.33	22
KNG1	3827	Osteoporosis	MESH:D010024		Cadmium|Calcium|Dexamethasone|Enalapril|Estradiol|Freund's Adjuvant|Genistein|Isoflavones|Lipopolysaccharides|Losartan|Methotrexate|perfluorononanoic acid|perfluorooctanoic acid	34.27	21
EIF5A	1984	Osteoporosis	MESH:D010024		Arsenic Trioxide|Cadmium|Dexamethasone|Estradiol|Ethanol|Genistein|Methamphetamine|Methotrexate|Raloxifene Hydrochloride|Resveratrol|Tretinoin	34.25	26
FLNB	2317	Osteoporosis	MESH:D010024		Arsenic Trioxide|Cadmium|Dexamethasone|Estradiol|Ethanol|Genistein|glyphosate|Methamphetamine|perfluorononanoic acid|Raloxifene Hydrochloride|Tretinoin	34.25	26
HYOU1	10525	Osteoporosis	MESH:D010024		Cadmium|Estradiol|Ethanol|Flavonoids|Genistein|Glucosamine|glyphosate|Lipopolysaccharides|perfluorooctanoic acid|Polyphenols|Resveratrol	34.25	16
HMCN1	83872	Osteoporosis	MESH:D010024		Aluminum|Dexamethasone|Estradiol|Ethanol|Genistein|glyphosate|Methotrexate|Raloxifene Hydrochloride|Tretinoin|Zoledronic Acid	34.24	20
KEAP1	9817	Osteoporosis	MESH:D010024		andrographolide|Arsenic Trioxide|Cadmium|Curcumin|Ethanol|Flavonoids|Melatonin|Plant Extracts|Polyphenols|Resveratrol|tanshinone|Tea|Tretinoin|Vitamin D	34.24	19
TICAM1	148022	Osteoporosis	MESH:D010024		Curcumin|Dexamethasone|Estradiol|Ethanol|Genistein|Lipopolysaccharides|Methamphetamine|Methotrexate|Plant Extracts|Resveratrol	34.24	16
CYP3A4	1576	Osteoporosis, Postmenopausal	MESH:D015663		17 alpha-Hydroxyprogesterone Caproate|alfacalcidol|Calcitriol|Cholecalciferol|Dehydroepiandrosterone|Drugs, Chinese Herbal|Estradiol|Genistein|Quercetin|Raloxifene Hydrochloride|Resveratrol|Vitamin D	34.21	22
ATM	472	Osteoporosis	MESH:D010024		Arsenic Trioxide|Caffeine|Curcumin|Estradiol|Ethanol|Genistein|Iron|Isoflavones|kaempferol|Lithium|Methotrexate|perfluorooctanoic acid|Resveratrol|Tretinoin	34.19	19
CTSC	1075	Osteoporosis	MESH:D010024		adefovir dipivoxil|Arsenic Trioxide|Dexamethasone|Estradiol|Flavonoids|Genistein|glyphosate|Lipopolysaccharides|perfluorooctanoic acid|Tretinoin|Trinitrobenzenesulfonic Acid|Zoledronic Acid	34.19	17
NGFR	4804	Osteoporosis	MESH:D010024		Aluminum|caffeic acid phenethyl ester|Dexamethasone|Estradiol|Ethanol|Genistein|Methamphetamine|Methotrexate|Polyphenols|Resveratrol|Risperidone|Tretinoin	34.19	16
RET	5979	Osteoporosis	MESH:D010024		caffeic acid phenethyl ester|Dexamethasone|Estradiol|Estrogens|Ethanol|Genistein|Lithium|Methamphetamine|Plant Extracts|Raloxifene Hydrochloride|Resveratrol|Tretinoin	34.19	25
SRXN1	140809	Osteoporosis	MESH:D010024		andrographolide|Arsenic Trioxide|Cadmium|Dexamethasone|Estradiol|Ethanol|Genistein|Lipopolysaccharides|perfluorohexanesulfonic acid|perfluorononanoic acid|perfluorooctanoic acid|Plant Extracts|Prednisolone|Tretinoin	34.19	23
LOX	4015	Osteoporosis	MESH:D010024		Alendronate|Cadmium|Curcumin|Dexamethasone|Estradiol|Ethanol|Freund's Adjuvant|Iron|Losartan|perfluorooctanoic acid|Raloxifene Hydrochloride|Tretinoin|Trinitrobenzenesulfonic Acid	34.16	36
NR5A1	2516	Osteoporosis	MESH:D010024		Cadmium|Caffeine|Dexamethasone|Estradiol|Ethanol|Genistein|glyphosate|icariin|perfluorooctanoic acid|Plant Extracts|Tretinoin	34.16	25
PTPRC	5788	Osteoporosis	MESH:D010024		Aluminum|Arsenic Trioxide|Cadmium|Dexamethasone|Estradiol|Ethanol|Genistein|Lipopolysaccharides|Methotrexate|Tretinoin|Trinitrobenzenesulfonic Acid	34.16	20
PLD1	5337	Osteoporosis	MESH:D010024		Cadmium|Dexamethasone|Estradiol|Ethanol|Genistein|glyphosate|Methamphetamine|perfluorononanoic acid|perfluorooctanoic acid|Plant Extracts|Resveratrol|Tretinoin	34.12	21
H2BC5	3017	Osteoporosis	MESH:D010024		Arsenic Trioxide|Berberine|Curcumin|Dexamethasone|Estradiol|Genistein|Plant Extracts|Resveratrol|Tretinoin|Zoledronic Acid	34.11	16
TACC1	6867	Osteoporosis	MESH:D010024		Arsenic Trioxide|Dexamethasone|Estradiol|Estrogens|Ethanol|Genistein|Lipopolysaccharides|Methamphetamine|perfluorooctanoic acid|Raloxifene Hydrochloride	34.11	23
ADIPOR2	79602	Osteoporosis	MESH:D010024		Caffeine|Dexamethasone|Estradiol|Ethanol|Genistein|Isoflavones|Lipopolysaccharides|Methamphetamine|Methotrexate|perfluorooctanoic acid|Resveratrol	34.07	18
CSRP2	1466	Osteoporosis	MESH:D010024		Arsenic Trioxide|Cadmium|Dexamethasone|Estradiol|Flavonoids|Genistein|Methamphetamine|perfluorooctanoic acid|Plant Extracts|Tretinoin|Zoledronic Acid	34.07	20
CRP	1401	Osteoporosis, Postmenopausal	MESH:D015663		Calcitriol|Calcium|Estradiol|Genistein|Norethindrone Acetate|Quercetin|Resveratrol|tibolone|Vitamin D	34.06	7
CD74	972	Osteoporosis	MESH:D010024		Aluminum|Arsenic Trioxide|Dexamethasone|Estradiol|Ethanol|Genistein|Iron|Losartan|Methotrexate|Raloxifene Hydrochloride|Resveratrol|Zoledronic Acid	34.04	23
DGAT2	84649	Osteoporosis	MESH:D010024		Cadmium|Dexamethasone|Estradiol|Ethanol|Genistein|Lipopolysaccharides|Methamphetamine|Methotrexate|perfluorohexanesulfonic acid|perfluorononanoic acid|perfluorooctanoic acid|Tretinoin	34.04	19
SLCO1A1	28248	Osteoporosis	MESH:D010024		Dexamethasone|Estradiol|Ethanol|Genistein|Lipopolysaccharides|naringin|perfluorohexanesulfonic acid|perfluorononanoic acid|perfluorooctanoic acid|Polyphenols|Resveratrol|Trinitrobenzenesulfonic Acid	34.04	15
COL1A2	1278	Osteoporosis, Postmenopausal	MESH:D015663		Calcitriol|Calcium|Drugs, Chinese Herbal|Estradiol|Genistein|Iron, Dietary|Quercetin|Raloxifene Hydrochloride|Resveratrol	34.03	20
CCNG1	900	Osteoporosis	MESH:D010024		Arsenic Trioxide|Caffeine|Dexamethasone|Estradiol|Ethanol|Freund's Adjuvant|Genistein|glyphosate|Lipopolysaccharides|Methotrexate|perfluorooctanoic acid|Resveratrol|Tretinoin	33.99	19
MAOB	4129	Osteoporosis	MESH:D010024		Cadmium|Dexamethasone|Estradiol|Ethanol|Flavonoids|Methamphetamine|Methotrexate|perfluorooctanoic acid|Plant Extracts|Polyphenols|Resveratrol|Risperidone|tanshinone	33.99	22
DCLK1	9201	Osteoporosis	MESH:D010024		Arsenic Trioxide|Dexamethasone|Estradiol|Ethanol|Flavonoids|Genistein|Methamphetamine|perfluorononanoic acid|perfluorooctanoic acid|Plant Extracts|Resveratrol	33.97	15
DNMT3B	1789	Osteoporosis	MESH:D010024		Arsenic Trioxide|Berberine|Cadmium|Caffeine|Curcumin|Dexamethasone|Estradiol|Ethanol|Genistein|perfluorooctanoic acid|Resveratrol|Tretinoin	33.97	23
IL33	90865	Osteoporosis	MESH:D010024		Aluminum|Cadmium|Dexamethasone|Estradiol|Ethanol|Genistein|Glucosamine|glyphosate|Lipopolysaccharides|Methamphetamine|perfluorooctanoic acid|Tretinoin	33.97	21
CEBPD	1052	Osteoporosis	MESH:D010024		Arsenic Trioxide|Dexamethasone|Estradiol|Ethanol|Flavonoids|Genistein|glyphosate|Isoflavones|Lipopolysaccharides|Methamphetamine|Resveratrol|Tretinoin|Zoledronic Acid	33.93	18
ALDOC	230	Osteoporosis	MESH:D010024		Arsenic Trioxide|Curcumin|Dexamethasone|Estradiol|Ethanol|Flavonoids|Genistein|Iron|Methamphetamine|perfluorononanoic acid|Resveratrol|Tretinoin	33.9	18
JAK1	3716	Osteoporosis	MESH:D010024		Arsenic Trioxide|Curcumin|Estradiol|Ethanol|Freund's Adjuvant|Lipopolysaccharides|Methylprednisolone|perfluorooctanoic acid|Plant Extracts|Resveratrol|Tretinoin|Zoledronic Acid	33.9	15
ATP5F1B	506	Osteoporosis	MESH:D010024		Cadmium|Dexamethasone|Estradiol|Ethanol|Flavonoids|glyphosate|Isoflavones|Lithium|Methamphetamine|perfluorooctanoic acid|Resveratrol	33.88	20
LAMB3	3914	Osteoporosis	MESH:D010024		Arsenic Trioxide|Cadmium|Dexamethasone|Estradiol|Ethanol|Genistein|Methotrexate|Methylprednisolone|Prednisolone|Resveratrol|Zoledronic Acid	33.88	22
TRIM16	10626	Osteoporosis	MESH:D010024		Arsenic Trioxide|Cadmium|Curcumin|Estradiol|Ethanol|Genistein|perfluorooctanoic acid|Tretinoin|Trinitrobenzenesulfonic Acid|Zoledronic Acid	33.86	16
CDKN2B	1030	Osteoporosis	MESH:D010024		Arsenic Trioxide|Cadmium|Estradiol|Estrogens|Flavonoids|Genistein|Methamphetamine|perfluorooctanoic acid|Prednisone|Resveratrol|Tretinoin|Zoledronic Acid	33.83	20
FADD	8772	Osteoporosis	MESH:D010024		Curcumin|Estradiol|Ethanol|Freund's Adjuvant|Genistein|Lipopolysaccharides|naringin|Plant Extracts|Raloxifene Hydrochloride|Resveratrol|Tretinoin|Zoledronic Acid	33.83	20
SOX2	6657	Osteoporosis	MESH:D010024		Arsenic Trioxide|Curcumin|Dexamethasone|Estradiol|Estrogens|Ethanol|Genistein|ginsenoside Rg3|Resveratrol|tanshinone|Tretinoin|Zoledronic Acid	33.83	18
APOD	347	Osteoporosis	MESH:D010024		Aluminum|Cadmium|Dexamethasone|Estradiol|Flavonoids|Genistein|Methamphetamine|Methotrexate|perfluorooctanoic acid|Raloxifene Hydrochloride|Tretinoin	33.79	26
NRG1	3084	Osteoporosis	MESH:D010024		Aluminum|Arsenic Trioxide|Cadmium|Dexamethasone|Estradiol|Methamphetamine|Methotrexate|perfluorooctanoic acid|Raloxifene Hydrochloride|Resveratrol|Risperidone|Tretinoin|Zoledronic Acid	33.76	27
SELENBP1	8991	Osteoporosis	MESH:D010024		Cadmium|Dexamethasone|Estradiol|Genistein|Glucosamine|Isoflavones|Lipopolysaccharides|Methamphetamine|perfluorononanoic acid|perfluorooctanoic acid|Resveratrol|Tretinoin	33.76	20
TNFSF14	8740	Osteoporosis	MESH:D010024		Arsenic Trioxide|Curcumin|Estradiol|Genistein|Lipopolysaccharides|Methotrexate|perfluorononanoic acid|Plant Extracts|Resveratrol|Tretinoin	33.74	13
CHAT	1103	Osteoporosis	MESH:D010024		Aluminum|Cadmium|Curcumin|Dexamethasone|Estrogens|Ethanol|Methamphetamine|notoginsenoside R1|Plant Extracts|Resveratrol|Tretinoin	33.7	21
CLIC4	25932	Osteoporosis	MESH:D010024		Arsenic Trioxide|Dexamethasone|Estradiol|Ethanol|Flavonoids|Genistein|Lipopolysaccharides|Methamphetamine|perfluorooctanoic acid|Raloxifene Hydrochloride|Tretinoin	33.7	22
CPE	1363	Osteoporosis	MESH:D010024		Alendronate|Arsenic Trioxide|Cadmium|Dexamethasone|Estradiol|Ethanol|Flavonoids|Genistein|Raloxifene Hydrochloride|Resveratrol|Tretinoin	33.7	33
CSF3	1440	Osteoporosis	MESH:D010024		Arsenic Trioxide|Dexamethasone|Estradiol|Ethanol|Genistein|Glucosamine|Heparin|Lipopolysaccharides|Methotrexate|Raloxifene Hydrochloride|Resveratrol|Tretinoin|Trinitrobenzenesulfonic Acid	33.7	27
GPX2	2877	Osteoporosis	MESH:D010024		Cadmium|Estradiol|Ethanol|Genistein|Iron|Lipopolysaccharides|Melatonin|Methotrexate|perfluorooctanoic acid|Plant Extracts|Resveratrol|Tretinoin|Trinitrobenzenesulfonic Acid	33.7	21
HNRNPH1	3187	Osteoporosis	MESH:D010024		Arsenic Trioxide|Cadmium|Caffeine|Dexamethasone|Estradiol|Ethanol|Genistein|Methotrexate|Plant Extracts|Raloxifene Hydrochloride|Tretinoin	33.7	29
OGDH	4967	Osteoporosis	MESH:D010024		Aluminum|Cadmium|Calcium|Dexamethasone|Ethanol|Methamphetamine|Methotrexate|naringin|perfluorooctanoic acid|Resveratrol|Tretinoin	33.7	21
OPA1	4976	Osteoporosis	MESH:D010024		Arsenic Trioxide|Cadmium|caffeic acid phenethyl ester|Curcumin|Dexamethasone|Ethanol|Flavonoids|Methamphetamine|Plant Extracts|Polyphenols|Resveratrol	33.7	17
ATP1B1	481	Osteoporosis	MESH:D010024		Arsenic Trioxide|Cadmium|Calcium|Dexamethasone|Estradiol|Ethanol|Genistein|Heparin|Isoflavones|Lipopolysaccharides|perfluorooctanoic acid|Resveratrol	33.69	26
APOA1	335	Osteoporosis	MESH:D010024		Cadmium|Caffeine|Dexamethasone|Ethanol|Flavonoids|Genistein|Glucosamine|glyphosate|Lipopolysaccharides|Nandrolone Decanoate|perfluorohexanesulfonic acid|perfluorooctanoic acid|Resveratrol|Tretinoin	33.68	22
ATP1A1	476	Osteoporosis, Postmenopausal	MESH:D015663		Alendronate|Calcitriol|Calcium|Estradiol|Genistein|Quercetin|Raloxifene Hydrochloride|Resveratrol	33.62	20
GDF10	2662	Osteoporosis	MESH:D010024		Caffeine|Dexamethasone|Estradiol|Ethanol|Genistein|Levonorgestrel|Lipopolysaccharides|Methotrexate|Plant Extracts|Tretinoin	33.62	18
TRIB3	57761	Osteoporosis	MESH:D010024		Arsenic Trioxide|Cadmium|Curcumin|Dexamethasone|Estradiol|Ethanol|Genistein|Lipopolysaccharides|Methamphetamine|Methotrexate|perfluorononanoic acid|perfluorooctanoic acid|Tretinoin|Zoledronic Acid	33.59	22
PRLR	5618	Osteoporosis	MESH:D010024		Cadmium|Calcium|Curcumin|Dexamethasone|Estradiol|Ethanol|Flavonoids|Freund's Adjuvant|Genistein|glyphosate|perfluorooctanoic acid|Prednisolone	33.55	24
NCOA1	8648	Osteoporosis, Postmenopausal	MESH:D015663		alfacalcidol|Calcitriol|Estradiol|Genistein|Quercetin|Raloxifene Hydrochloride|Resveratrol|Vitamin D	33.53	19
ELOVL5	60481	Osteoporosis	MESH:D010024		Arsenic Trioxide|Cadmium|Dexamethasone|Estradiol|Ethanol|Genistein|Levonorgestrel|Methamphetamine|perfluorooctanoic acid|Raloxifene Hydrochloride|Resveratrol	33.52	26
NEFM	4741	Osteoporosis	MESH:D010024		Aluminum|Calcium|Curcumin|Dexamethasone|Estrogens|Flavonoids|glyphosate|Lipopolysaccharides|Methamphetamine|Tretinoin|Zoledronic Acid	33.52	17
TCP1	6950	Osteoporosis	MESH:D010024		Arsenic Trioxide|Cadmium|Caffeine|Dexamethasone|Estradiol|Ethanol|Flavonoids|Methotrexate|Polyphenols|Raloxifene Hydrochloride|Zoledronic Acid	33.52	27
FGF8	2253	Osteoporosis	MESH:D010024		Dexamethasone|Estradiol|Ethanol|Flavonoids|Heparin|Methotrexate|Plant Extracts|Raloxifene Hydrochloride|Resveratrol|Tretinoin	33.5	24
TRPV6	55503	Osteoporosis	MESH:D010024		alfacalcidol|Aluminum|Cadmium|Calcium|Curcumin|Dexamethasone|Estradiol|Flavonoids|Methotrexate|Plant Extracts	33.5	21
CCL11	6356	Osteoporosis	MESH:D010024		Calcium|Dexamethasone|Estradiol|Ethanol|Genistein|Heparin|Lipopolysaccharides|Methotrexate|Plant Extracts|Prednisolone|Prednisone|Resveratrol	33.49	23
SLPI	6590	Osteoporosis	MESH:D010024		Curcumin|Dexamethasone|Estradiol|Ethanol|Flavonoids|Genistein|Iron|Lipopolysaccharides|Methamphetamine|perfluorooctanoic acid|Trinitrobenzenesulfonic Acid|Zoledronic Acid	33.49	18
ACSL1	2180	Osteoporosis	MESH:D010024		Arsenic Trioxide|Cadmium|Dexamethasone|Estradiol|Ethanol|Iron|perfluorohexanesulfonic acid|perfluorooctanoic acid|Prednisolone|Raloxifene Hydrochloride|tanshinone|Tretinoin|Zoledronic Acid	33.43	29
ARRB2	409	Osteoporosis	MESH:D010024		Caffeine|Calcium|Estradiol|Ethanol|Flavonoids|Methamphetamine|Plant Extracts|Polyphenols|Propranolol|Resveratrol|Tretinoin	33.43	17
PLIN2	123	Osteoporosis	MESH:D010024		Arsenic Trioxide|Cadmium|Dexamethasone|Estradiol|Ethanol|Lipopolysaccharides|Melatonin|Methotrexate|perfluorohexanesulfonic acid|perfluorononanoic acid|perfluorooctanoic acid|Resveratrol|Tretinoin	33.43	20
ARG2	384	Osteoporosis	MESH:D010024		Dexamethasone|Estradiol|Isoflavones|Lipopolysaccharides|Lithium|Methamphetamine|Methotrexate|perfluorononanoic acid|perfluorooctanoic acid|Raloxifene Hydrochloride|Resveratrol|Trinitrobenzenesulfonic Acid	33.42	22
NR1I3	9970	Osteoporosis	MESH:D010024		Berberine|Cadmium|Dexamethasone|Estradiol|Ethanol|Flavonoids|kaempferol|Lipopolysaccharides|Methotrexate|perfluorohexanesulfonic acid|perfluorononanoic acid|perfluorooctanoic acid|Plant Extracts|Polyphenols|Resveratrol|tanshinone|Tretinoin	33.39	23
TNFRSF11A	8792	Osteoporosis	MESH:D010024		Arsenic Trioxide|azadirachtin|Estradiol|Estrogens|kaempferol|Lipopolysaccharides|naringin|Raloxifene Hydrochloride|Resveratrol|Tretinoin	33.38	19
MDM2	4193	Osteoporosis	MESH:D010024		adefovir dipivoxil|Arsenic Trioxide|Cadmium|Curcumin|Estradiol|Ethanol|Freund's Adjuvant|Genistein|glyphosate|Lipopolysaccharides|Methotrexate|perfluorooctanoic acid|Plant Extracts|platycodin D|Resveratrol	33.36	21
PLAT	5327	Osteoporosis, Postmenopausal	MESH:D015663		apigenin-6,8-di-C-glycopyranoside|Cholecalciferol|Estradiol|Genistein|Norethindrone Acetate|Quercetin|Raloxifene Hydrochloride|Resveratrol|Vitamin D	33.36	19
TFAP2A	7020	Osteoporosis	MESH:D010024		Cadmium|Dexamethasone|Estradiol|Ethanol|Genistein|Methamphetamine|Methotrexate|Plant Extracts|Raloxifene Hydrochloride|Resveratrol|Tretinoin	33.35	27
ADRB1	153	Osteoporosis	MESH:D010024		Aluminum|Cadmium|Dexamethasone|Enalapril|Estradiol|Genistein|icariin|Methotrexate|Nebivolol|Plant Extracts|Propranolol|Resveratrol	33.28	24
GLS	2744	Osteoporosis	MESH:D010024		Arsenic Trioxide|caffeic acid phenethyl ester|Estradiol|Flavonoids|Genistein|Lithium|Methamphetamine|Methotrexate|perfluorooctanoic acid|Polyphenols|Resveratrol|Tretinoin	33.28	14
IRF7	3665	Osteoporosis	MESH:D010024		Estradiol|Ethanol|Genistein|glyphosate|Isoflavones|Lipopolysaccharides|Methylprednisolone|perfluorononanoic acid|Polyphenols|Prednisolone|Raloxifene Hydrochloride|Tretinoin	33.28	21
TGFBI	7045	Osteoporosis	MESH:D010024		Cadmium|Dexamethasone|Enalapril|Estradiol|Genistein|glyphosate|Lipopolysaccharides|Methotrexate|Plant Extracts|Raloxifene Hydrochloride|Resveratrol|Tretinoin	33.28	28
ACADL	33	Osteoporosis	MESH:D010024		Aluminum|Cadmium|Dexamethasone|Estradiol|Ethanol|glyphosate|perfluorohexanesulfonic acid|perfluorononanoic acid|perfluorooctanoic acid|Resveratrol|Zoledronic Acid	33.26	18
AGR2	10551	Osteoporosis	MESH:D010024		Arsenic Trioxide|Curcumin|Dexamethasone|Estradiol|Genistein|Plant Extracts|Resveratrol|Tretinoin|Trinitrobenzenesulfonic Acid|Zoledronic Acid	33.26	16
HDAC9	9734	Osteoporosis	MESH:D010024		Aluminum|Berberine|Cadmium|Estradiol|Genistein|Lipopolysaccharides|Methamphetamine|Resveratrol|Tretinoin|Zoledronic Acid	33.26	16
NDUFS1	4719	Osteoporosis	MESH:D010024		Arsenic Trioxide|Cadmium|Calcium|Dexamethasone|Ethanol|Genistein|Iron|Lipopolysaccharides|perfluorooctanoic acid|Plant Extracts|Resveratrol	33.26	22
RHOQ	23433	Osteoporosis	MESH:D010024		Arsenic Trioxide|Dexamethasone|Estradiol|Ethanol|Genistein|glyphosate|Plant Extracts|Resveratrol|Tretinoin|Trinitrobenzenesulfonic Acid	33.26	16
SFTPB	6439	Osteoporosis	MESH:D010024		Dexamethasone|Estradiol|Exenatide|Flavonoids|Lipopolysaccharides|Methotrexate|Plant Extracts|Resveratrol|Tretinoin|Vitamin D	33.26	17
WT1	7490	Osteoporosis	MESH:D010024		Arsenic Trioxide|Caffeine|Curcumin|Dexamethasone|Estradiol|Ethanol|Flavonoids|Genistein|Losartan|Plant Extracts|Tretinoin	33.26	18
PDIA3	2923	Osteoporosis	MESH:D010024		Arsenic Trioxide|Cadmium|Curcumin|Ethanol|Flavonoids|Genistein|Isoflavones|Lithium|Methamphetamine|perfluorooctanoic acid|Resveratrol|Trinitrobenzenesulfonic Acid	33.22	16
PPIA	5478	Osteoporosis	MESH:D010024		Arsenic Trioxide|Cadmium|Dexamethasone|Estradiol|Ethanol|Flavonoids|Genistein|Lithium|Methamphetamine|Methotrexate|Tretinoin	33.17	20
PTCH1	5727	Osteoporosis	MESH:D010024		Arsenic Trioxide|Dexamethasone|Estradiol|Ethanol|Flavonoids|Lipopolysaccharides|Methotrexate|Plant Extracts|Polyphenols|Resveratrol|Tretinoin	33.17	15
REL	5966	Osteoporosis	MESH:D010024		Arsenic Trioxide|Curcumin|Dexamethasone|Estradiol|Freund's Adjuvant|Genistein|Lipopolysaccharides|Lithium|Plant Extracts|Resveratrol|Tretinoin	33.17	17
CRYAB	1410	Osteoporosis	MESH:D010024		Aluminum|Arsenic Trioxide|Cadmium|Curcumin|Dexamethasone|Estradiol|Ethanol|Lipopolysaccharides|Lithium|Methamphetamine|Resveratrol|Tretinoin|Zoledronic Acid	33.16	22
SRD5A2	6716	Osteoporosis	MESH:D010024		Cadmium|Estradiol|Freund's Adjuvant|Genistein|glyphosate|Levonorgestrel|perfluorooctanoic acid|Polyphenols|Resveratrol|Zoledronic Acid	33.15	16
CHEK2	11200	Osteoporosis	MESH:D010024		Arsenic Trioxide|Berberine|Caffeine|Curcumin|Estradiol|Genistein|glyphosate|Iron|Isoflavones|kaempferol|Levonorgestrel|Plant Extracts|Resveratrol	33.11	19
UGT1A1	54658	Osteoporosis	MESH:D010024		Caffeine|Curcumin|Dexamethasone|Estradiol|Estrogens|Flavonoids|Genistein|Isoflavones|kaempferol|Methotrexate|notoginsenoside R1|perfluorooctanoic acid|Resveratrol|Tretinoin|xanthohumol	33.1	24
AGTR1	185	Osteoporosis	MESH:D010024		Aluminum|Arsenic Trioxide|Dexamethasone|Enalapril|Estradiol|Ethanol|Lipopolysaccharides|Losartan|Methamphetamine|Resveratrol|Tretinoin	33.09	15
NR1D1	9572	Osteoporosis	MESH:D010024		Dexamethasone|Estradiol|Ethanol|Genistein|glyphosate|Lithium|Methotrexate|perfluorononanoic acid|Prednisolone|Raloxifene Hydrochloride|Resveratrol|Tretinoin	33.08	25
SOD1	6647	Osteoporosis, Postmenopausal	MESH:D015663		alfacalcidol|Calcitriol|Calcium|Cholecalciferol|Drugs, Chinese Herbal|Estradiol|Genistein|Iron, Dietary|Quercetin|Raloxifene Hydrochloride|Resveratrol	33.04	20
AMD1	262	Osteoporosis	MESH:D010024		Arsenic Trioxide|Dexamethasone|Estradiol|Estrogens|Ethanol|Flavonoids|Methamphetamine|perfluorooctanoic acid|Resveratrol|Tretinoin	33.03	17
AMIGO2	347902	Osteoporosis	MESH:D010024		Dexamethasone|Estradiol|Ethanol|Genistein|Methotrexate|Methylprednisolone|Plant Extracts|Prednisolone|Raloxifene Hydrochloride|Tretinoin	33.03	23
COL12A1	1303	Osteoporosis	MESH:D010024		Cadmium|Dexamethasone|Estradiol|Ethanol|Flavonoids|Genistein|Lipopolysaccharides|Methamphetamine|Plant Extracts|Resveratrol|Tretinoin	33.01	20
ECI1	1632	Osteoporosis	MESH:D010024		Arsenic Trioxide|Cadmium|Caffeine|Estradiol|Ethanol|perfluorohexanesulfonic acid|perfluorononanoic acid|perfluorooctanoic acid|Raloxifene Hydrochloride|Resveratrol|Tretinoin	33.01	23
TGIF1	7050	Osteoporosis	MESH:D010024		Arsenic Trioxide|Cadmium|Dexamethasone|Estradiol|Ethanol|glyphosate|Iron|Methamphetamine|Polyphenols|Resveratrol|Tretinoin	33.01	21
CDKN3	1033	Osteoporosis	MESH:D010024		Arsenic Trioxide|Cadmium|Dexamethasone|Estradiol|Genistein|Glucosamine|Lipopolysaccharides|Methotrexate|perfluorooctanoic acid|Resveratrol|Tretinoin|Zoledronic Acid	32.95	21
CACNA1E	777	Osteoporosis	MESH:D010024		Arsenic Trioxide|Cadmium|Calcium|Estradiol|Ethanol|Flavonoids|glyphosate|Heparin|Trinitrobenzenesulfonic Acid	32.94	20
CAMKK2	10645	Osteoporosis	MESH:D010024		Calcium|Estradiol|Ethanol|Genistein|Isoflavones|Lipopolysaccharides|Lithium|Methamphetamine|Methotrexate|Risperidone	32.92	14
CNDP2	55748	Osteoporosis	MESH:D010024		Dexamethasone|Estradiol|Ethanol|Genistein|glyphosate|Lipopolysaccharides|Methamphetamine|perfluorooctanoic acid|Plant Extracts|Tretinoin	32.92	16
CRIM1	51232	Osteoporosis	MESH:D010024		Arsenic Trioxide|Estradiol|Estrogens|Ethanol|glyphosate|Lipopolysaccharides|Methamphetamine|Prednisolone|Resveratrol|Tretinoin	32.92	16
CSF2RB	1439	Osteoporosis	MESH:D010024		Arsenic Trioxide|Curcumin|Dexamethasone|Estradiol|Flavonoids|Lipopolysaccharides|Methotrexate|Plant Extracts|Polyphenols|Trinitrobenzenesulfonic Acid	32.92	14
HDAC3	8841	Osteoporosis	MESH:D010024		Cadmium|Curcumin|Dexamethasone|Estradiol|Ethanol|Genistein|glyphosate|Resveratrol|tanshinone|Tretinoin	32.92	19
KISS1	3814	Osteoporosis	MESH:D010024		Aluminum|Calcium|Estradiol|Estrogens|Genistein|Melatonin|Methamphetamine|Methotrexate|Plant Extracts|Raloxifene Hydrochloride	32.92	22
MYBBP1A	10514	Osteoporosis	MESH:D010024		Arsenic Trioxide|Estradiol|Ethanol|Genistein|Methotrexate|perfluorononanoic acid|perfluorooctanoic acid|Plant Extracts|Resveratrol|Tretinoin	32.92	12
SHC1	6464	Osteoporosis	MESH:D010024		Arsenic Trioxide|Cadmium|Dexamethasone|Estradiol|Ethanol|Genistein|icariin|Melatonin|Plant Extracts|Resveratrol|Tretinoin	32.92	23
SHH	6469	Osteoporosis	MESH:D010024		Arsenic Trioxide|Estradiol|Ethanol|Flavonoids|Genistein|glyphosate|Lipopolysaccharides|perfluorooctanoic acid|Plant Extracts|Resveratrol|Tretinoin	32.92	13
UTRN	7402	Osteoporosis	MESH:D010024		Aluminum|Cadmium|Estradiol|Ethanol|glyphosate|kaempferol|Methamphetamine|perfluorooctanoic acid|Resveratrol|Tretinoin	32.92	16
YWHAZ	7534	Osteoporosis	MESH:D010024		Aluminum|Arsenic Trioxide|Cadmium|Calcium|Estradiol|Ethanol|Flavonoids|Methamphetamine|Resveratrol|Tretinoin|Zoledronic Acid	32.92	18
MYLK	4638	Osteoporosis	MESH:D010024		Arsenic Trioxide|Calcium|Curcumin|Dexamethasone|Estradiol|Ethanol|Genistein|Lipopolysaccharides|Losartan|Methamphetamine|Resveratrol|Tretinoin	32.89	19
SULT1A1	6817	Osteoporosis	MESH:D010024		Arsenic Trioxide|Caffeine|Dexamethasone|Estradiol|Ethanol|Flavonoids|Genistein|Lithium|Methamphetamine|Methotrexate|perfluorooctanoic acid|Resveratrol|Trinitrobenzenesulfonic Acid|xanthohumol	32.88	21
CCNA1	8900	Osteoporosis	MESH:D010024		Arsenic Trioxide|Cadmium|Estradiol|Ethanol|Genistein|Lipopolysaccharides|Lithium|Methamphetamine|perfluorooctanoic acid|Resveratrol|Tretinoin	32.84	17
MVK	4598	Osteoporosis	MESH:D010024		Caffeine|Curcumin|Dexamethasone|Estradiol|Ethanol|Flavonoids|Lipopolysaccharides|Methamphetamine|perfluorononanoic acid|perfluorooctanoic acid|Zoledronic Acid	32.84	17
SFRP1	6422	Osteoporosis	MESH:D010024		Arsenic Trioxide|Caffeine|Dexamethasone|Estradiol|Ethanol|glyphosate|Heparin|Methamphetamine|Methotrexate|Resveratrol|Tretinoin	32.84	21
VDAC1	7416	Osteoporosis	MESH:D010024		Arsenic Trioxide|Cadmium|caffeic acid phenethyl ester|Caffeine|Calcium|Curcumin|Dexamethasone|Ethanol|Genistein|Methamphetamine|perfluorooctanoic acid|Resveratrol	32.82	22
ILF3	3609	Osteoporosis	MESH:D010024		Caffeine|Calcium|Dexamethasone|Ethanol|Genistein|Methamphetamine|Plant Extracts|Polyphenols|Resveratrol|Tretinoin	32.81	18
RBBP8	5932	Osteoporosis, Postmenopausal	MESH:D015663		Calcitriol|Drugs, Chinese Herbal|Estradiol|Genistein|Quercetin|Raloxifene Hydrochloride|Resveratrol	32.78	19
GCH1	2643	Osteoporosis	MESH:D010024		caffeic acid phenethyl ester|Dexamethasone|Estradiol|Ethanol|Flavonoids|Lipopolysaccharides|Methamphetamine|Methotrexate|perfluorooctanoic acid|Resveratrol|Tretinoin|Trinitrobenzenesulfonic Acid	32.76	16
MXD1	4084	Osteoporosis	MESH:D010024		Arsenic Trioxide|Cadmium|Curcumin|Estradiol|Ethanol|Genistein|Lipopolysaccharides|Methamphetamine|Methotrexate|perfluorononanoic acid|Tretinoin	32.76	17
PLTP	5360	Osteoporosis	MESH:D010024		Arsenic Trioxide|Dexamethasone|Estradiol|Ethanol|Lipopolysaccharides|Methamphetamine|Methotrexate|perfluorohexanesulfonic acid|perfluorononanoic acid|perfluorooctanoic acid|Tretinoin	32.76	14
RIPK1	8737	Osteoporosis	MESH:D010024		Arsenic Trioxide|Curcumin|Estradiol|Ethanol|Genistein|glyphosate|kaempferol|Lipopolysaccharides|Melatonin|Plant Extracts|Resveratrol	32.76	14
FGFR1	2260	Osteoporosis	MESH:D010024		Arsenic Trioxide|Cadmium|Calcium|Dexamethasone|Estradiol|Ethanol|Glucosamine|Heparin|Methamphetamine|Methotrexate|Resveratrol|Tretinoin	32.7	26
GSK3A	2931	Osteoporosis	MESH:D010024		Cadmium|Caffeine|Dexamethasone|Lithium|Methamphetamine|perfluorooctanoic acid|Plant Extracts|Resveratrol|Risperidone|Tretinoin	32.7	20
SULT2A1	6822	Osteoporosis	MESH:D010024		Caffeine|Dexamethasone|Estradiol|Ethanol|Flavonoids|Genistein|Methamphetamine|Methotrexate|perfluorononanoic acid|perfluorooctanoic acid|Plant Extracts|Tretinoin	32.7	18
PTGIS	5740	Osteoporosis	MESH:D010024		Aluminum|Dexamethasone|Estradiol|Ethanol|Genistein|Methotrexate|Plant Extracts|Raloxifene Hydrochloride|Tretinoin|Trinitrobenzenesulfonic Acid	32.69	22
SYNJ2	8871	Osteoporosis	MESH:D010024		Arsenic Trioxide|Dexamethasone|Estradiol|Ethanol|Flavonoids|Genistein|Methamphetamine|Methotrexate|Raloxifene Hydrochloride|Tretinoin	32.69	21
CYP4B1	1580	Osteoporosis	MESH:D010024		Caffeine|Dexamethasone|Estradiol|Ethanol|Flavonoids|Genistein|Lipopolysaccharides|perfluorooctanoic acid|Plant Extracts|Tretinoin|Zoledronic Acid	32.67	18
ETS2	2114	Osteoporosis	MESH:D010024		Arsenic Trioxide|Cadmium|Curcumin|Dexamethasone|Estradiol|Ethanol|Genistein|glyphosate|Lipopolysaccharides|tanshinone|Zoledronic Acid	32.67	20
HSPA1B	3304	Osteoporosis	MESH:D010024		adefovir dipivoxil|Arsenic Trioxide|Cadmium|Dexamethasone|Estradiol|Ethanol|Genistein|glyphosate|Lithium|Methotrexate|perfluorooctanoic acid|Raloxifene Hydrochloride|Resveratrol	32.64	28
ANXA3	306	Osteoporosis	MESH:D010024		Arsenic Trioxide|Cadmium|Dexamethasone|Estradiol|Ethanol|Freund's Adjuvant|Genistein|Lipopolysaccharides|Methamphetamine|perfluorooctanoic acid|Resveratrol|Tretinoin	32.63	21
DLK1	8788	Osteoporosis	MESH:D010024		Arsenic Trioxide|Dexamethasone|Estradiol|Ethanol|Flavonoids|Genistein|Lipopolysaccharides|Methamphetamine|Plant Extracts|Tretinoin	32.59	15
JAK3	3718	Osteoporosis	MESH:D010024		Arsenic Trioxide|Curcumin|Estradiol|Ethanol|Flavonoids|Freund's Adjuvant|Genistein|Methamphetamine|Methotrexate|Zoledronic Acid	32.59	11
OXTR	5021	Osteoporosis	MESH:D010024		Calcium|Estradiol|Estrogens|Flavonoids|Genistein|Lipopolysaccharides|Methamphetamine|Polyphenols|Resveratrol|Tretinoin	32.59	15
SDHA	6389	Osteoporosis	MESH:D010024		Arsenic Trioxide|Cadmium|Curcumin|Dexamethasone|Estradiol|Ethanol|Flavonoids|Genistein|Lipopolysaccharides|perfluorooctanoic acid|Resveratrol	32.59	20
ALCAM	214	Osteoporosis	MESH:D010024		Cadmium|Dexamethasone|Estradiol|Ethanol|Genistein|Lipopolysaccharides|Methamphetamine|perfluorooctanoic acid|Plant Extracts|Raloxifene Hydrochloride|Tretinoin	32.51	27
GREB1	9687	Osteoporosis	MESH:D010024		Arsenic Trioxide|Dexamethasone|Estradiol|Estrogens|Genistein|glyphosate|kaempferol|Levonorgestrel|Lipopolysaccharides|Raloxifene Hydrochloride|Resveratrol	32.51	24
ARNT2	9915	Osteoporosis	MESH:D010024		Aluminum|Arsenic Trioxide|Cadmium|Dexamethasone|Estradiol|Flavonoids|Genistein|Methamphetamine|Raloxifene Hydrochloride|Zoledronic Acid	32.48	24
KCNJ16	3773	Osteoporosis	MESH:D010024		Aluminum|Estradiol|Ethanol|Flavonoids|Genistein|Glucosamine|Methamphetamine|perfluorononanoic acid|Tretinoin	32.47	11
TSC22D1	8848	Osteoporosis	MESH:D010024		Arsenic Trioxide|Caffeine|Dexamethasone|Estradiol|Estrogens|Ethanol|Genistein|Losartan|Methamphetamine|perfluorooctanoic acid|Resveratrol|Zoledronic Acid	32.45	21
COL5A2	1290	Osteoporosis	MESH:D010024		Alendronate|Aluminum|Curcumin|Dexamethasone|Estradiol|Ethanol|Flavonoids|Methotrexate|Raloxifene Hydrochloride|Tretinoin|Trinitrobenzenesulfonic Acid	32.43	29
COL6A1	1291	Osteoporosis	MESH:D010024		Cadmium|Dexamethasone|Estradiol|Ethanol|Genistein|Lipopolysaccharides|Methamphetamine|Methotrexate|Resveratrol|tanshinone|Tretinoin	32.43	20
DUSP10	11221	Osteoporosis	MESH:D010024		andrographolide|Arsenic Trioxide|Cadmium|Curcumin|Estradiol|Ethanol|glyphosate|Methotrexate|perfluorononanoic acid|Resveratrol|Tretinoin	32.43	16
ITGAV	3685	Osteoporosis	MESH:D010024		Arsenic Trioxide|Dexamethasone|Estradiol|Ethanol|Genistein|glyphosate|Lipopolysaccharides|Methamphetamine|Plant Extracts|Resveratrol|Tretinoin	32.43	17
MAF	4094	Osteoporosis	MESH:D010024		Cadmium|Estradiol|Ethanol|Flavonoids|Genistein|Isoflavones|perfluorooctanoic acid|Raloxifene Hydrochloride|Resveratrol|Tretinoin|Trinitrobenzenesulfonic Acid	32.43	23
MAP1B	4131	Osteoporosis	MESH:D010024		Arsenic Trioxide|Cadmium|Dexamethasone|Estradiol|Ethanol|glyphosate|Methamphetamine|perfluorooctanoic acid|Plant Extracts|Resveratrol|Tretinoin	32.43	21
MX1	4599	Osteoporosis	MESH:D010024		Arsenic Trioxide|Cadmium|Estradiol|Genistein|Lipopolysaccharides|Methamphetamine|Methotrexate|Methylprednisolone|perfluorooctanoic acid|Plant Extracts|Prednisolone	32.43	19
ASS1	445	Osteoporosis	MESH:D010024		Arsenic Trioxide|Dexamethasone|Estradiol|Ethanol|Genistein|Glucosamine|glyphosate|Methotrexate|perfluorooctanoic acid|Resveratrol|tanshinone|Tretinoin	32.38	17
GPC3	2719	Osteoporosis	MESH:D010024		Arsenic Trioxide|Caffeine|Dexamethasone|Estradiol|Methamphetamine|Methotrexate|perfluorooctanoic acid|Raloxifene Hydrochloride|Tretinoin|Zoledronic Acid	32.37	22
SERPINB5	5268	Osteoporosis	MESH:D010024		adefovir dipivoxil|Arsenic Trioxide|caffeic acid phenethyl ester|Curcumin|Estradiol|Genistein|Methotrexate|perfluorooctanoic acid|Resveratrol|Trinitrobenzenesulfonic Acid	32.37	12
DIO3	1735	Osteoporosis	MESH:D010024		Dexamethasone|Estradiol|Flavonoids|glyphosate|Lipopolysaccharides|Methamphetamine|perfluorohexanesulfonic acid|perfluorooctanoic acid|Plant Extracts|Tretinoin|xanthohumol	32.35	15
PTGDS	5730	Osteoporosis	MESH:D010024		Dexamethasone|Ethanol|Genistein|glyphosate|Methamphetamine|perfluorohexanesulfonic acid|perfluorooctanoic acid|Polyphenols|Raloxifene Hydrochloride|Resveratrol|Tretinoin	32.35	20
NOS3	4846	Osteoporosis, Postmenopausal	MESH:D015663		Calcitriol|Calcium|Cholecalciferol|Dehydroepiandrosterone|Drugs, Chinese Herbal|Estradiol|Genistein|Quercetin|Raloxifene Hydrochloride|Resveratrol	32.32	20
TNK2	10188	Osteoporosis	MESH:D010024		Cadmium|Caffeine|Ethanol|Flavonoids|Glucosamine|Methamphetamine|Plant Extracts|Polyphenols|Resveratrol	32.32	15
TMPO	7112	Osteoporosis	MESH:D010024		Arsenic Trioxide|Estradiol|Genistein|Isoflavones|perfluorononanoic acid|perfluorooctanoic acid|Plant Extracts|Polyphenols|Raloxifene Hydrochloride|Resveratrol|Tretinoin	32.27	19
ANTXR1	84168	Osteoporosis	MESH:D010024		Aluminum|Arsenic Trioxide|Cadmium|Dexamethasone|Estradiol|Ethanol|Methotrexate|Methylprednisolone|Prednisolone|Tretinoin	32.26	21
GAS7	8522	Osteoporosis	MESH:D010024		Arsenic Trioxide|Estradiol|Ethanol|Flavonoids|Genistein|Iron|Methamphetamine|Polyphenols|Tretinoin|Vitamin D	32.26	15
HPCAL1	3241	Osteoporosis	MESH:D010024		Arsenic Trioxide|Dexamethasone|Estradiol|Ethanol|Genistein|Lipopolysaccharides|Methamphetamine|Plant Extracts|Raloxifene Hydrochloride|Tretinoin	32.26	22
IL10RA	3587	Osteoporosis	MESH:D010024		Aluminum|Dexamethasone|Estradiol|Lipopolysaccharides|Methamphetamine|Methotrexate|Polyphenols|Raloxifene Hydrochloride|Tretinoin|Zoledronic Acid	32.26	19
IRF1	3659	Osteoporosis	MESH:D010024		Arsenic Trioxide|Dexamethasone|Estradiol|Ethanol|Glucosamine|Lipopolysaccharides|Methotrexate|perfluorononanoic acid|perfluorooctanoic acid|Resveratrol|Tretinoin|Trinitrobenzenesulfonic Acid	32.26	16
RHOB	388	Osteoporosis	MESH:D010024		Arsenic Trioxide|caffeic acid phenethyl ester|Curcumin|Dexamethasone|Estradiol|Ethanol|Glucosamine|Iron|Methamphetamine|perfluorooctanoic acid|Tretinoin|Zoledronic Acid	32.26	17
SCD	6319	Osteoporosis	MESH:D010024		Cadmium|Curcumin|Dexamethasone|Estradiol|Ethanol|Genistein|Isoflavones|Lipopolysaccharides|Methotrexate|perfluorooctanoic acid|Plant Extracts|Resveratrol|Tretinoin	32.24	23
INHBB	3625	Osteoporosis	MESH:D010024		Arsenic Trioxide|Cadmium|Dexamethasone|Estradiol|Ethanol|Genistein|glyphosate|Lipopolysaccharides|Plant Extracts|Risperidone|Tretinoin	32.2	21
MAP3K1	4214	Osteoporosis	MESH:D010024		Curcumin|Dexamethasone|Estradiol|Freund's Adjuvant|Genistein|Lipopolysaccharides|perfluorooctanoic acid|Plant Extracts|Resveratrol|tanshinone|Tretinoin	32.2	17
NDC80	10403	Osteoporosis	MESH:D010024		Arsenic Trioxide|Cadmium|Dexamethasone|Estradiol|Genistein|Methamphetamine|Methotrexate|perfluorononanoic acid|Resveratrol|Tretinoin|Zoledronic Acid	32.2	20
MAPK14	1432	Osteoporosis, Postmenopausal	MESH:D015663		Alendronate|Calcitriol|Calcium|Drugs, Chinese Herbal|Estradiol|Genistein|Quercetin|Raloxifene Hydrochloride|Resveratrol	32.18	21
CDK2AP2	10263	Osteoporosis	MESH:D010024		Cadmium|Estradiol|Genistein|Methamphetamine|Methotrexate|perfluorononanoic acid|Plant Extracts|Polyphenols|Zoledronic Acid	32.17	16
COPB2	9276	Osteoporosis	MESH:D010024		Arsenic Trioxide|Dexamethasone|Estradiol|Ethanol|Flavonoids|Genistein|Methamphetamine|Plant Extracts|Raloxifene Hydrochloride	32.17	20
VSNL1	7447	Osteoporosis	MESH:D010024		Arsenic Trioxide|Cadmium|Estradiol|Ethanol|Flavonoids|Genistein|Methamphetamine|perfluorononanoic acid|perfluorooctanoic acid|Tretinoin	32.16	15
SCARB1	949	Osteoporosis	MESH:D010024		Caffeine|Curcumin|Dexamethasone|Estradiol|Ethanol|Flavonoids|Genistein|Lipopolysaccharides|Losartan|perfluorohexanesulfonic acid|perfluorooctanoic acid|Resveratrol|Tretinoin	32.14	19
C1QB	713	Osteoporosis	MESH:D010024		Arsenic Trioxide|Cadmium|Curcumin|Estradiol|Ethanol|glyphosate|Lipopolysaccharides|Methotrexate|Raloxifene Hydrochloride|Resveratrol|Trinitrobenzenesulfonic Acid	32.12	23
ARG1	383	Osteoporosis	MESH:D010024		Aluminum|Arsenic Trioxide|Estradiol|Flavonoids|Genistein|Lipopolysaccharides|Methotrexate|perfluorononanoic acid|perfluorooctanoic acid|Plant Extracts|Resveratrol|Tretinoin|Trinitrobenzenesulfonic Acid	32.09	14
EHHADH	1962	Osteoporosis	MESH:D010024		Dexamethasone|Estradiol|Ethanol|Flavonoids|Genistein|Isoflavones|Lipopolysaccharides|Methotrexate|perfluorohexanesulfonic acid|perfluorononanoic acid|perfluorooctanoic acid|Zoledronic Acid	32.08	15
APOM	55937	Osteoporosis	MESH:D010024		Aluminum|Caffeine|Calcium|Dexamethasone|Estradiol|Lipopolysaccharides|perfluorooctanoic acid|Resveratrol|tanshinone|Tretinoin	32.06	19
LAMB2	3913	Osteoporosis	MESH:D010024		Aluminum|Dexamethasone|Enalapril|Estradiol|Ethanol|kaempferol|Methamphetamine|Methylprednisolone|perfluorooctanoic acid|Tretinoin	32.06	15
TNIP1	10318	Osteoporosis	MESH:D010024		Dexamethasone|Estradiol|Ethanol|glyphosate|Lipopolysaccharides|Methamphetamine|Methotrexate|perfluorooctanoic acid|Resveratrol|Zoledronic Acid	32.06	15
UQCRC2	7385	Osteoporosis	MESH:D010024		Arsenic Trioxide|Caffeine|Dexamethasone|Estradiol|Ethanol|Lipopolysaccharides|perfluorooctanoic acid|Plant Extracts|Polyphenols|Resveratrol	32.06	17
BMF	90427	Osteoporosis	MESH:D010024		adefovir dipivoxil|Arsenic Trioxide|Dexamethasone|Estradiol|Genistein|Lipopolysaccharides|perfluorooctanoic acid|Plant Extracts|Resveratrol|Tretinoin|Zoledronic Acid	32.04	17
GSTA2	2939	Osteoporosis	MESH:D010024		Arsenic Trioxide|Cadmium|Curcumin|Dexamethasone|Estradiol|Ethanol|Genistein|Iron|Lipopolysaccharides|Methotrexate|perfluorononanoic acid|perfluorooctanoic acid|Plant Extracts|Resveratrol	32.04	24
NCF2	4688	Osteoporosis	MESH:D010024		Arsenic Trioxide|Dexamethasone|Estradiol|Ethanol|Lipopolysaccharides|Losartan|Nebivolol|perfluorooctanoic acid|Raloxifene Hydrochloride|Resveratrol|Tretinoin	32.04	22
VCP	7415	Osteoporosis	MESH:D010024		Arsenic Trioxide|Cadmium|Caffeine|Dexamethasone|Estradiol|Ethanol|Isoflavones|Lipopolysaccharides|Methamphetamine|perfluorooctanoic acid|Plant Extracts	32.04	23
NPTN	27020	Osteoporosis	MESH:D010024		Arsenic Trioxide|Dexamethasone|Estradiol|Ethanol|Flavonoids|Methamphetamine|Methotrexate|Polyphenols|Tretinoin	32.02	14
SOX13	9580	Osteoporosis	MESH:D010024		Arsenic Trioxide|Dexamethasone|Ethanol|Lipopolysaccharides|perfluorononanoic acid|Plant Extracts|Resveratrol|Tretinoin|Zoledronic Acid	32.02	13
NFATC1	4772	Osteoporosis	MESH:D010024		Cadmium|Ethanol|Genistein|Lipopolysaccharides|Plant Extracts|platycodin D|Pyruvaldehyde|Raloxifene Hydrochloride|Resveratrol|Tretinoin|xanthohumol	31.97	23
OXT	5020	Osteoporosis	MESH:D010024		Calcium|Estradiol|Estrogens|Ethanol|Flavonoids|Genistein|glyphosate|Lithium|Methamphetamine|Plant Extracts|Raloxifene Hydrochloride	31.97	22
NDUFA4L2	56901	Osteoporosis	MESH:D010024		Cadmium|Dexamethasone|Estradiol|Methamphetamine|Methotrexate|Methylprednisolone|Plant Extracts|Prednisolone	31.96	19
HOPX	84525	Osteoporosis	MESH:D010024		Arsenic Trioxide|Curcumin|Dexamethasone|Estradiol|Genistein|Lipopolysaccharides|Plant Extracts|Polyphenols|Resveratrol|Tretinoin	31.95	15
MKNK2	2872	Osteoporosis	MESH:D010024		Arsenic Trioxide|Dexamethasone|Estradiol|Ethanol|Genistein|glyphosate|perfluorononanoic acid|perfluorooctanoic acid|Plant Extracts|Resveratrol	31.95	15
TGFA	7039	Osteoporosis, Postmenopausal	MESH:D015663		Calcitriol|Calcium|Cholecalciferol|Estradiol|Genistein|Quercetin|Raloxifene Hydrochloride|Resveratrol	31.92	18
FGFR2	2263	Osteoporosis	MESH:D010024		Arsenic Trioxide|Cadmium|Curcumin|Dexamethasone|Estradiol|Ethanol|Flavonoids|Genistein|Heparin|Polyphenols|Raloxifene Hydrochloride|Tretinoin	31.9	30
IFNB1	3456	Osteoporosis	MESH:D010024		Aluminum|Arsenic Trioxide|Curcumin|Dexamethasone|Ethanol|Lipopolysaccharides|Plant Extracts|Polyphenols|Resveratrol|Tretinoin|Trinitrobenzenesulfonic Acid	31.89	14
PDE5A	8654	Osteoporosis	MESH:D010024		Aluminum|Caffeine|Estradiol|Ethanol|Flavonoids|icariin|naringin|Raloxifene Hydrochloride|Resveratrol|Tretinoin|Zoledronic Acid	31.89	22
CLDN11	5010	Osteoporosis	MESH:D010024		Arsenic Trioxide|Cadmium|Dexamethasone|Estradiol|Flavonoids|Genistein|perfluorohexanesulfonic acid|perfluorooctanoic acid|Plant Extracts|Tretinoin	31.85	18
GART	2618	Osteoporosis	MESH:D010024		Arsenic Trioxide|Cadmium|Dexamethasone|Ethanol|Methamphetamine|Methotrexate|perfluorononanoic acid|perfluorooctanoic acid|Plant Extracts|Tretinoin	31.85	17
GSTT1	2952	Osteoporosis	MESH:D010024		Arsenic Trioxide|Cadmium|Dexamethasone|Estradiol|Ethanol|Genistein|Glucosamine|Lipopolysaccharides|Methamphetamine|perfluorooctanoic acid|Plant Extracts|Trinitrobenzenesulfonic Acid|xanthohumol	31.85	23
IFI6	2537	Osteoporosis	MESH:D010024		Arsenic Trioxide|Dexamethasone|Estradiol|Lipopolysaccharides|Methotrexate|Methylprednisolone|Prednisolone|Resveratrol|Tretinoin|Zoledronic Acid	31.85	17
PCSK5	5125	Osteoporosis	MESH:D010024		Arsenic Trioxide|Estradiol|Ethanol|Flavonoids|Genistein|perfluorononanoic acid|perfluorooctanoic acid|Plant Extracts|Resveratrol|Tretinoin	31.85	11
TLR1	7096	Osteoporosis	MESH:D010024		Cadmium|Curcumin|Estradiol|Genistein|Glucosamine|Lipopolysaccharides|Methamphetamine|Methotrexate|Plant Extracts|Resveratrol	31.85	17
VCAN	1462	Osteoporosis	MESH:D010024		Cadmium|Caffeine|Curcumin|Dexamethasone|Estradiol|Ethanol|Glucosamine|Methamphetamine|Polyphenols|Tretinoin|Trinitrobenzenesulfonic Acid	31.81	22
ARPC1B	10095	Osteoporosis	MESH:D010024		Arsenic Trioxide|Dexamethasone|Estradiol|Ethanol|Flavonoids|Genistein|Lipopolysaccharides|Plant Extracts|Resveratrol|Tretinoin	31.75	15
SIAH2	6478	Osteoporosis	MESH:D010024		Estradiol|Estrogens|Ethanol|Genistein|Methamphetamine|perfluorononanoic acid|perfluorooctanoic acid|Plant Extracts|Raloxifene Hydrochloride|Resveratrol	31.75	20
TGFBR3	7049	Osteoporosis	MESH:D010024		Aluminum|Arsenic Trioxide|Dexamethasone|Estradiol|Ethanol|Flavonoids|Genistein|perfluorooctanoic acid|Resveratrol|Tretinoin	31.75	15
BMP7	655	Osteoporosis	MESH:D010024		Dexamethasone|Estradiol|Estrogens|Ethanol|Genistein|Glucosamine|perfluorooctanoic acid|Plant Extracts|Raloxifene Hydrochloride|Resveratrol|Tretinoin	31.74	25
CAPN2	824	Osteoporosis	MESH:D010024		Arsenic Trioxide|Cadmium|Caffeine|Dexamethasone|Estradiol|Ethanol|Lipopolysaccharides|Methylprednisolone|Plant Extracts|Raloxifene Hydrochloride|Tretinoin	31.74	29
SLC6A9	6536	Osteoporosis	MESH:D010024		adefovir dipivoxil|Arsenic Trioxide|caffeic acid phenethyl ester|Dexamethasone|Estradiol|Ethanol|Flavonoids|glyphosate|Methamphetamine|Methotrexate|perfluorononanoic acid	31.74	15
ADH1B	125	Osteoporosis	MESH:D010024		Aluminum|Arsenic Trioxide|Dexamethasone|Estradiol|Ethanol|perfluorononanoic acid|perfluorooctanoic acid|Resveratrol|Tretinoin	31.73	13
PTPRR	5801	Osteoporosis	MESH:D010024		Curcumin|Dexamethasone|Estradiol|Ethanol|Methamphetamine|Methotrexate|Raloxifene Hydrochloride|Resveratrol|Tretinoin	31.73	20
SERPINA5	5104	Osteoporosis	MESH:D010024		Cadmium|Estradiol|Ethanol|Genistein|Levonorgestrel|Methamphetamine|Methotrexate|perfluorooctanoic acid|Tretinoin	31.73	15
CD68	968	Osteoporosis	MESH:D010024		Cadmium|Dexamethasone|Estradiol|Ethanol|Genistein|glyphosate|Lipopolysaccharides|Methotrexate|Plant Extracts|Resveratrol|tanshinone|Zoledronic Acid	31.72	22
FGF1	2246	Osteoporosis	MESH:D010024		Arsenic Trioxide|Cadmium|Calcium|Estradiol|Ethanol|Genistein|Heparin|Lipopolysaccharides|Methotrexate|Propranolol|Resveratrol|Tretinoin	31.72	23
JUND	3727	Osteoporosis	MESH:D010024		Arsenic Trioxide|Cadmium|Curcumin|Estradiol|Genistein|Glucosamine|glyphosate|Isoflavones|Lipopolysaccharides|Plant Extracts|Resveratrol|Tretinoin	31.72	19
TNC	3371	Osteoporosis	MESH:D010024		Cadmium|Curcumin|Dexamethasone|Estradiol|Ethanol|Genistein|Losartan|Methotrexate|Raloxifene Hydrochloride|Tretinoin|Trinitrobenzenesulfonic Acid|Zoledronic Acid	31.72	26
TGFBR2	7048	Osteoporosis, Postmenopausal	MESH:D015663		Calcitriol|Cholecalciferol|Drugs, Chinese Herbal|Estradiol|Genistein|Quercetin|Raloxifene Hydrochloride|Resveratrol	31.7	19
GSTA4	2941	Osteoporosis	MESH:D010024		Cadmium|Curcumin|Dexamethasone|Estradiol|Ethanol|Iron|Lipopolysaccharides|Lithium|Melatonin|perfluorononanoic acid|perfluorooctanoic acid|Plant Extracts|Resveratrol	31.66	23
SGK1	6446	Osteoporosis	MESH:D010024		Arsenic Trioxide|Cadmium|Dexamethasone|Estradiol|Ethanol|Genistein|Glucosamine|glyphosate|Lipopolysaccharides|Methamphetamine|perfluorooctanoic acid|Raloxifene Hydrochloride|Tretinoin	31.66	28
SPTBN1	6711	Osteoporosis	MESH:D010024		Arsenic Trioxide|Dexamethasone|Estradiol|Ethanol|Flavonoids|Genistein|Levonorgestrel|Lipopolysaccharides|Polyphenols|Resveratrol|Tretinoin	31.66	15
AKAP9	10142	Osteoporosis	MESH:D010024		Arsenic Trioxide|caffeic acid phenethyl ester|Caffeine|Estradiol|Ethanol|Methotrexate|Plant Extracts|Resveratrol|Tretinoin|Trinitrobenzenesulfonic Acid	31.65	15
COL8A1	1295	Osteoporosis	MESH:D010024		Aluminum|Dexamethasone|Estradiol|Ethanol|Genistein|Glucosamine|glyphosate|Methotrexate|Plant Extracts|Tretinoin	31.65	16
SLC2A3	6515	Osteoporosis	MESH:D010024		Arsenic Trioxide|Cadmium|Caffeine|Curcumin|Estradiol|Ethanol|Genistein|Lipopolysaccharides|Methotrexate|perfluorooctanoic acid|Raloxifene Hydrochloride|Tretinoin	31.61	26
TNFRSF12A	51330	Osteoporosis	MESH:D010024		Arsenic Trioxide|Cadmium|Dexamethasone|Estradiol|Ethanol|Genistein|Lipopolysaccharides|Methamphetamine|Methotrexate|perfluorononanoic acid|Tretinoin|Zoledronic Acid	31.61	21
HOXA5	3202	Osteoporosis	MESH:D010024		Aluminum|Arsenic Trioxide|Estradiol|Flavonoids|Genistein|Lipopolysaccharides|perfluorononanoic acid|perfluorooctanoic acid|Tretinoin	31.59	10
GPRC5A	9052	Osteoporosis	MESH:D010024		Aluminum|Arsenic Trioxide|Estradiol|Genistein|Iron|Methotrexate|Plant Extracts|Resveratrol|Tretinoin|Zoledronic Acid	31.56	14
GZMB	3002	Osteoporosis	MESH:D010024		Estradiol|Ethanol|Genistein|Heparin|Lipopolysaccharides|Plant Extracts|Polyphenols|Resveratrol|Tretinoin|Zoledronic Acid	31.56	15
NPY1R	4886	Osteoporosis	MESH:D010024		Cadmium|Dexamethasone|Estradiol|Estrogens|Genistein|Methamphetamine|Raloxifene Hydrochloride|Resveratrol|Tretinoin|Trinitrobenzenesulfonic Acid	31.56	27
PRMT1	3276	Osteoporosis	MESH:D010024		Arsenic Trioxide|Berberine|Dexamethasone|Estradiol|Flavonoids|Genistein|Lipopolysaccharides|perfluorooctanoic acid|Resveratrol|Tretinoin	31.56	15
GRIA1	2890	Osteoporosis	MESH:D010024		Arsenic Trioxide|Calcium|Estradiol|Ethanol|Flavonoids|Genistein|glyphosate|Lithium|Methamphetamine|Resveratrol|Tretinoin	31.52	15
PFKP	5214	Osteoporosis	MESH:D010024		Arsenic Trioxide|Cadmium|caffeic acid phenethyl ester|Dexamethasone|Ethanol|Genistein|Glucosamine|Lipopolysaccharides|Methamphetamine|Resveratrol|Tretinoin	31.52	17
RASD1	51655	Osteoporosis	MESH:D010024		Dexamethasone|Estradiol|Ethanol|Flavonoids|Iron|Methamphetamine|perfluorononanoic acid|perfluorooctanoic acid|Plant Extracts|Resveratrol|Tretinoin	31.52	16
GRIN1	2902	Osteoporosis	MESH:D010024		Arsenic Trioxide|Curcumin|Dexamethasone|Estradiol|Ethanol|Genistein|glyphosate|Methamphetamine|notoginsenoside R1|Polyphenols|Resveratrol|Tretinoin	31.49	17
ERBB2	2064	Osteoporosis	MESH:D010024		Curcumin|Dexamethasone|Estradiol|Estrogens|Genistein|Methotrexate|perfluorooctanoic acid|Plant Extracts|platycodin D|Raloxifene Hydrochloride|Resveratrol|Risperidone|Tretinoin	31.47	27
SLCO4A1	28231	Osteoporosis	MESH:D010024		Cadmium|Dexamethasone|Estradiol|Flavonoids|Genistein|glyphosate|perfluorooctanoic acid|Plant Extracts|Tretinoin|Zoledronic Acid	31.46	19
SLC22A8	9376	Osteoporosis	MESH:D010024		Aluminum|Dexamethasone|Enalapril|Flavonoids|Freund's Adjuvant|Lipopolysaccharides|Methamphetamine|Methotrexate|perfluorooctanoic acid|Prednisolone|Resveratrol|Tenofovir	31.44	16
ALAD	210	Osteoporosis	MESH:D010024		Aluminum|Arsenic Trioxide|Cadmium|Curcumin|Estradiol|Estrogens|Ethanol|Genistein|perfluorononanoic acid|perfluorooctanoic acid|Plant Extracts|Raloxifene Hydrochloride	31.38	26
LIF	3976	Osteoporosis	MESH:D010024		Arsenic Trioxide|Cadmium|Calcium|Dexamethasone|Estradiol|Genistein|glyphosate|Isoflavones|Lipopolysaccharides|Methotrexate|Resveratrol|Tretinoin	31.38	23
MAPK3	5595	Osteoporosis, Postmenopausal	MESH:D015663		apigenin-6,8-di-C-glycopyranoside|Calcitriol|Calcium|Dehydroepiandrosterone|Drugs, Chinese Herbal|Estradiol|Genistein|LY 117018|Quercetin|Raloxifene Hydrochloride|Resveratrol|Risedronic Acid|tibolone	31.38	24
DES	1674	Osteoporosis	MESH:D010024		Cadmium|Dexamethasone|Estradiol|Ethanol|Heparin|Isoflavones|Losartan|Methotrexate|Plant Extracts|Resveratrol|Tretinoin	31.37	24
GAL	51083	Osteoporosis	MESH:D010024		Cadmium|Estradiol|Estrogens|Ethanol|Flavonoids|Methamphetamine|naringin|perfluorooctanoic acid|Plant Extracts|Raloxifene Hydrochloride|Tretinoin	31.37	25
HSPA4	3308	Osteoporosis	MESH:D010024		Arsenic Trioxide|Cadmium|Caffeine|Curcumin|Estradiol|Ethanol|Methamphetamine|Methotrexate|perfluorooctanoic acid|Plant Extracts|Raloxifene Hydrochloride	31.37	26
KLF10	7071	Osteoporosis	MESH:D010024		Curcumin|Estradiol|Estrogens|Ethanol|Glucosamine|glyphosate|Methamphetamine|perfluorononanoic acid|perfluorooctanoic acid|Raloxifene Hydrochloride|Tretinoin	31.37	20
TKT	7086	Osteoporosis	MESH:D010024		Arsenic Trioxide|Cadmium|caffeic acid phenethyl ester|Estradiol|Ethanol|Genistein|glyphosate|Lipopolysaccharides|Lithium|Resveratrol|Tretinoin	31.37	17
PDLIM7	9260	Osteoporosis	MESH:D010024		Arsenic Trioxide|Dexamethasone|Estradiol|Genistein|Lipopolysaccharides|Methamphetamine|Methotrexate|perfluorooctanoic acid|Tretinoin|Zoledronic Acid	31.36	15
MAPK1	5594	Osteoporosis, Postmenopausal	MESH:D015663		apigenin-6,8-di-C-glycopyranoside|Calcitriol|Calcium|Dehydroepiandrosterone|Drugs, Chinese Herbal|Estradiol|Genistein|LY 117018|Quercetin|Raloxifene Hydrochloride|Resveratrol|Risedronic Acid|tibolone	31.35	24
RIPOR2	9750	Osteoporosis	MESH:D010024		Arsenic Trioxide|Dexamethasone|Estradiol|Genistein|Methamphetamine|perfluorononanoic acid|Raloxifene Hydrochloride|Resveratrol|Tretinoin	31.32	20
MUC5AC	4586	Osteoporosis	MESH:D010024		Dexamethasone|Flavonoids|icariin|kaempferol|Lipopolysaccharides|Methylprednisolone|naringin|Plant Extracts|platycodin D|Resveratrol|Tretinoin	31.3	17
AR	367	Osteoporosis, Postmenopausal	MESH:D015663		17 alpha-Hydroxyprogesterone Caproate|apigenin-6,8-di-C-glycopyranoside|Calcitriol|Cholecalciferol|Dehydroepiandrosterone|Estradiol|Genistein|Norethindrone Acetate|Quercetin|Raloxifene Hydrochloride|Resveratrol	31.29	21
MT1	17748	Osteoporosis	MESH:D010024		Cadmium|Curcumin|Dexamethasone|Estradiol|Ethanol|Genistein|glyphosate|Iron|Lipopolysaccharides|Methamphetamine|Plant Extracts|Resveratrol|Tretinoin	31.29	24
BCL10	8915	Osteoporosis	MESH:D010024		Aluminum|Arsenic Trioxide|Curcumin|Dexamethasone|Ethanol|Genistein|glyphosate|Iron|Plant Extracts|Resveratrol	31.27	15
CAMK4	814	Osteoporosis	MESH:D010024		Aluminum|Arsenic Trioxide|Cadmium|Dexamethasone|Estradiol|Ethanol|Lithium|Resveratrol|Risperidone|Zoledronic Acid	31.27	19
GOT2	2806	Osteoporosis	MESH:D010024		Arsenic Trioxide|Caffeine|Dexamethasone|Ethanol|Flavonoids|Freund's Adjuvant|Genistein|Lithium|Methamphetamine|Trinitrobenzenesulfonic Acid	31.27	15
IL3	3562	Osteoporosis	MESH:D010024		Adrenal Cortex Hormones|Aluminum|Caffeine|Dexamethasone|Ethanol|Lipopolysaccharides|Methotrexate|Plant Extracts|Resveratrol|Tretinoin	31.27	16
PFKFB4	5210	Osteoporosis	MESH:D010024		Arsenic Trioxide|Curcumin|Dexamethasone|Estradiol|Ethanol|Genistein|Iron|perfluorooctanoic acid|Polyphenols|Zoledronic Acid	31.27	16
PSAP	5660	Osteoporosis	MESH:D010024		Alendronate|Dexamethasone|Estradiol|Ethanol|Lipopolysaccharides|Methamphetamine|Methotrexate|perfluorooctanoic acid|Raloxifene Hydrochloride|Tretinoin	31.27	28
SERPINA3	12	Osteoporosis	MESH:D010024		Cadmium|Curcumin|Dexamethasone|Estradiol|Ethanol|perfluorooctanoic acid|Raloxifene Hydrochloride|Tretinoin|Trinitrobenzenesulfonic Acid|Zoledronic Acid	31.27	24
[truncated: 35,118 more rows]

## Sheet: Genecards
Gene Symbol	Description	Category	Gifts	GC Id	Relevance score	GeneCards Link
[truncated: 2,916 more rows]
